# Supplementary material for: Fungi enhance microbial carbon retention in high Arctic fjord sediment
Source: PLoS Biol. 2026 Jun 16;24(6):e3003783. doi: 10.1371/journal.pbio.3003783 (PMC13271452; doi:10.1371/journal.pbio.3003783)
Supplement: S1 Data — The file contains multiple worksheets that are numbered according to the figure number in the manuscript to which the values are derived. (XLSX) [file pbio.3003783.s001.xlsx]

## Sheet: Fig 1B
year	type	group	sample	18S_qPCR	16S_qPCR	fungal pg C mL	bacterial pg C mL
2021	sediment	beach-ML	S-a	49678	1.74849e+08	13164.7	3.40956e+07
2021	sediment	beach-ML	S-b	45929.9	1.03864e+08	12171.4	2.02536e+07
2021	sediment	beach-ML	S-c	103171	1.03136e+08	27340.2	2.01114e+07
2021	sediment	beach-ML	S-d	163761	1.60649e+08	43396.7	3.13266e+07
2021	sediment	beach-ML	S-e	39361.4	1.20268e+08	10430.8	2.34522e+07
2021	sediment	beach-ML	S-f	29336.5	1.7562e+08	7774.18	3.42459e+07
2024	sediment	beach-ML	ML-S	0	191404	0	37323.8
2024	water	fjord	K8-2m	0	219.97	0	42.8942
2024	water	fjord	K8-5m	36.6807	122.15	4.70265	23.8193
2024	water	fjord	K8-20m	95.305	116169	12.2186	22653
2024	water	fjord	K8-40m	0	107259	0	20915.4
2024	water	fjord	K8-45m	36.4219	152651	4.66948	29766.9
2024	water	fjord	K5-5m	984.736	264978	126.248	51670.8
2024	water	fjord	K5-30m	0	143489	0	27980.3
2024	water	fjord	K5-60m	0	93101.4	0	18154.8
2024	water	fjord	K6-5m	256.722	114575	32.913	22342
2024	water	fjord	K6-20m	923.098	134679	118.346	26262.3
2024	water	fjord	K6-45m	1071.11	59843.3	137.322	11669.4
2024	water	fjord	K7-5m	0	51665.4	0	10074.7
2024	water	fjord	K7-30m	0	90431.8	0	17634.2
2024	water	fjord	K7-60m	91.6247	34529	11.7468	6733.15
2024	water	fjord	AWI2-2m	0	7319	0	1427.21
2024	water	fjord	AWI2-5m	0	45944.1	0	8959.09
2024	water	fjord	AWI2-30m	150.333	5846.46	19.2734	1140.06
2024	water	fjord	AWI2-60m	0	3962.04	0	772.599
2024	water	fjord	AWI2-100m	0	23745.2	0	4630.32
2024	water	fjord	AWI1-5m	0	107178	0	20899.8
2024	water	fjord	AWI1-30m	0	18232.2	0	3555.29
2024	water	fjord	AWI1-160m	46.3955	11003.1	5.94815	2145.61
2024	water	fjord	AWI1-320m	0	130085	0	25366.6
2023	water	fjord	K8-2m	9452.39	9681.88	1211.85	1887.97
2023	water	fjord	K5-25m	6840.66	11730.3	877.008	2287.41
2023	water	fjord	K5-50m	3085.64	2053.63	395.595	400.459
2023	water	fjord	K6-2m	15534.7	156762	1991.63	30568.6
2023	water	fjord	K7-2m	6244.28	74677.9	800.549	14562.2
2023	water	fjord	K7-25m	5674.89	16341.4	727.549	3186.57
2023	water	fjord	K4-2m	4867.81	14688.6	624.078	2864.27
2024	water	interface-BS	BS-S-10m	0	144861	0	28247.9
2024	water	interface-BS	BS-S-100m	0	34938.8	0	6813.06
2023	water	interface-ML	013-2m	6053.48	3427.84	776.087	668.429
2024	water	fjord	K2-5m	0	25766.5	0	5024.47
2024	water	fjord	K2-30m	0	29373.6	0	5727.85
2024	water	fjord	K2-160m	210.965	17260.2	27.0467	3365.73
2024	water	fjord	K2-300m	290.52	34134	37.2461	6656.12
2024	water	fjord	K3-5m	0	35604.2	0	6942.81
2024	water	fjord	K3-30m	58.1861	34493	7.45976	6726.13
2024	water	fjord	K3-160m	0	18557.9	0	3618.79
2024	water	fjord	K3-340m	34.3309	49118.1	4.4014	9578.02
2023	water	fjord	K3-2m	3526.06	78717.4	452.059	15349.9
2023	water	fjord	K2-2m	819.351	29687.2	105.045	5789.01
2023	water	fjord	K2-100m	1737.44	39610.8	222.749	7724.11
2024	sediment	fjord	K8-sed	148962	39610.8	19097.7	7724.11
2024	sediment	fjord	K5-sed	1.35246e+06	157219	173392	30657.7
2024	sediment	fjord	K6-sed	283394	76566.2	36332.6	14930.4
2024	sediment	fjord	K7-sed	691719	398144	88681.9	77638.1
2024	sediment	fjord	AWI2-sed	849164	342709	108867	66828.2
2023	sediment	fjord	AWI2	3.10127e+06	1.7629e+07	397599	3.43765e+06
2024	sediment	fjord	K4-CT-sed	579079	218857	74241	42677.1
2024	sediment	fjord	K4-sed	1.14499e+06	653109	146793	127356
2024	sediment	fjord	K2-sed	4324.66	180341	554.444	35166.5
2024	sediment	fjord	K3-sed	737942	630105	94608	122870
2024	sediment	fjord	AWI1-sed	914909	419872	117296	81875
2023	sediment	fjord	AWI1	1.41051e+06	7.93265e+06	180834	1.54687e+06
2023	sediment	interface-ML	012	2.59206e+06	2.56053e+06	332315	499304
2023	sediment	interface-ML	011a	1.94646e+06	4.45144e+06	249546	868032
2023	sediment	interface-ML	011b	1.82344e+06	6.59614e+06	233774	1.28625e+06
2023	sediment	interface-ML	013	2.94877e+06	4.56027e+07	378047	8.89254e+06
2023	sediment	interface-ML	014	4.12598e+06	1.0734e+07	528972	2.09312e+06
2023	sediment	interface-ML	022	4.13612e+06	4.45317e+06	530272	868369
2023	sediment	interface-ML	021a	4.33231e+06	7.82994e+06	555425	1.52684e+06
2023	sediment	interface-ML	021b	3.2941e+06	5.4725e+06	422320	1.06714e+06
2023	water	stream-ML	F1-w	3285.28	6692.79	870.6	1305.09
2023	water	stream-ML	F2-w	4296.91	4447.57	1138.68	867.275
2023	water	stream-ML	F3-w	4161.98	3470.7	1102.92	676.787
2023	sediment	stream-ML	F1	1.90585e+06	2.29584e+06	505050	447688
2023	sediment	stream-ML	F2	1.77935e+06	4.32685e+06	471528	843736
2023	sediment	stream-ML	F3	2.10472e+06	6.10184e+06	557750	1.18986e+06
2023	water	glacier-ML	ML-G-w	3642.12	27413.5	965.162	5345.64
2023	sediment	glacier-AB	AB-cryo	283953	3.42315e+06	75247.5	667514
2023	sediment	glacier-AB	AB-G	310493	2.41005e+06	82280.8	469959
2024	sediment	glacier-BS	BS-G	0	187047	0	36474.1
2021	sediment	glacier-ML	G-a	1.24538e+07	2.52629e+08	3.30026e+06	4.92626e+07
2021	sediment	glacier-ML	G-b	3.32465e+06	4.94391e+07	881033	9.64063e+06
2021	sediment	glacier-ML	G-c	927671	3.96833e+07	245833	7.73825e+06
2023	sediment	glacier-ML	ML-cryo	287956	5.22714e+06	76308.5	1.01929e+06
2023	sediment	glacier-ML	ML-G-a	4.22294e+06	2.2533e+07	1.11908e+06	4.39394e+06
2023	sediment	glacier-ML	ML-G-b	121259	908164	32133.7	177092
2024	sediment	glacier-ML	ML-G	0	9.17403e+06	0	1.78894e+06
2023	sediment	glacier-profile-AB	AB-anoxB-0cm	221733	4.8134e+06	58759.3	938613
2023	sediment	glacier-profile-AB	AB-anoxB-1cm	87518	6.76778e+06	23192.3	1.31972e+06
2023	sediment	glacier-profile-AB	AB-anoxB-2cm	90144	3.45465e+06	23888.2	673657
2023	sediment	glacier-profile-AB	AB-anoxB-3cm	257913	8.25753e+06	68347	1.61022e+06
2023	sediment	glacier-profile-AB	AB-anoxB-4cm	64567.1	2.79462e+06	17110.3	544951
2023	sediment	glacier-profile-AB	AB-anoxB-5cm	96424.9	4.26037e+06	25552.6	830772
2023	sediment	glacier-profile-AB	AB-anoxB-6cm	44747.9	1.72687e+06	11858.2	336740
2023	sediment	snout-AB	AB_X1	7619.09	122763	2019.06	23938.8
2023	sediment	snout-AB	AB_X2	42802.3	236627	11342.6	46142.2
2023	sediment	snout-AB	AB_X3	24614.9	265975	6522.95	51865.1
2023	sediment	snout-AB	AB_X4	79294.8	321496	21013.1	62691.7
2023	sediment	snout-AB	AB_X5	8814.71	112827	2335.9	22001.2
2023	sediment	snout-AB	AB_X6	4130.12	102074	1094.48	19904.5
2023	sediment	snout-AB	AB_X7	3357.25	171313	889.672	33406
2023	sediment	snout-AB	AB_X8	19523.6	116952	5173.75	22805.7
2023	sediment	snout-AB	AB_X9	11294.3	80538.8	2993	15705.1
2023	sediment	snout-AB	AB_X10	13232.4	94125.8	3506.59	18354.5
2023	sediment	snout-AB	AB_X11	17951	146267	4757.02	28522
2023	sediment	snout-AB	AB_X12	8413.15	246290	2229.48	48026.5
2021	sediment	snout-ML	X-a	7.48822e+06	1.42552e+08	1.98438e+06	2.77977e+07
2021	sediment	snout-ML	X-b	1.1224e+07	3.08942e+08	2.97436e+06	6.02436e+07
2021	sediment	snout-ML	X-c	2.01493e+07	3.69599e+08	5.33956e+06	7.20718e+07
2023	sediment	snout-ML	ML_X1	2043.22	11111.7	541.453	2166.78
2023	sediment	snout-ML	ML_X2	2589.97	10956.9	686.341	2136.6
2023	sediment	snout-ML	ML_X3	6810.74	23288.1	1804.85	4541.18
2023	sediment	snout-ML	ML_X4	3565.53	5655.52	944.865	1102.83
2023	sediment	snout-ML	ML_X5	8550.37	32897.2	2265.85	6414.96
2023	sediment	snout-ML	ML_X6	3484.78	19222.1	923.466	3748.32
2023	sediment	snout-ML	ML_X7	6578.77	29054.8	1743.38	5665.69
2023	sediment	snout-ML	ML_X8	9385.71	3427.38	2487.21	668.339
2023	sediment	snout-ML	ML_X9	8465.73	51573.3	2243.42	10056.8
2023	sediment	snout-ML	ML_X10	20258.4	120625	5368.47	23521.9
2023	sediment	snout-ML	ML_X11	21436.8	247098	5680.74	48184
2023	sediment	snout-ML	ML_X12	28246.1	128342	7485.22	25026.7
2024	sediment	snout-ML	ML-X0	0	88812.5	0	17318.4
2024	sediment	snout-ML	ML-X1	0	123325	0	24048.3
2024	sediment	snout-ML	ML-X2	0	118022	0	23014.2
2024	sediment	snout-ML	ML-X3	0	172721	0	33680.5
2024	sediment	snout-ML	ML-X4	0	245027	0	47780.2
2024	sediment	snout-ML	ML-X5	0	157679	0	30747.3
2024	sediment	snout-ML	ML-X6	0	102898	0	20065.1
2024	sediment	snout-ML	ML-X7	0	141221	0	27538
2024	sediment	snout-ML	ML-X8	0	149926	0	29235.5
2024	sediment	snout-ML	ML-X9	0	181944	0	35479.1
2024	sediment	snout-ML	ML-X10	0	301154	0	58725
2024	sediment	snout-ML	ML-X11	0	482346	0	94057.4
2024	sediment	snout-ML	ML-X12	0	252734	0	49283.1
2023	sediment	snout-VB	VB_X1	261.539	80375.6	69.308	15673.2
2023	sediment	snout-VB	VB_X2	13.5158	8174.98	3.58169	1594.12
2023	sediment	snout-VB	VB_X3	14.5858	3547.5	3.86524	691.762
2023	sediment	snout-VB	VB_X4	2.20682	6705.76	0.584808	1307.62
2023	sediment	snout-VB	VB_X5	20.1554	44939.4	5.34118	8763.18
2023	sediment	snout-VB	VB_X6	110.263	1684.24	29.2196	328.426
2023	sediment	snout-VB	VB_X7	31.6946	9239.91	8.39908	1801.78
2023	sediment	snout-VB	VB_X8	466.917	21470.4	123.733	4186.73
2023	sediment	snout-VB	VB_X9	143.526	28645.5	38.0345	5585.87
2023	sediment	snout-VB	VB_X10	832.437	6261.09	220.596	1220.91
2023	sediment	snout-VB	VB_X11	43.625	926.428	11.5606	180.653
2023	sediment	snout-VB	VB_X12	27.5351	21489.3	7.2968	4190.41
2023	sediment	snout-profile-AB	AB_X5A_0cm	68.474	107954	18.1456	21051
2023	sediment	snout-profile-AB	AB_X5A_1cm	81.9827	142969	21.7254	27878.9
2023	sediment	snout-profile-AB	AB_X5A_2cm	57.4319	69333.6	15.2195	13520
2023	sediment	snout-profile-AB	AB_X5A_3cm	87.2581	155408	23.1234	30304.6
2023	sediment	snout-profile-AB	AB_X5A_4cm	72.9618	115870	19.3349	22594.6
2023	sediment	snout-profile-AB	AB_X5A_5cm	43.1675	65696.8	11.4394	12810.9
2023	sediment	snout-profile-AB	AB_X5A_6cm	123.99	203919	32.8573	39764.2
2023	sediment	snout-profile-AB	AB_X5A_7cm	147.809	92229.7	39.1694	17984.8
2023	sediment	snout-profile-AB	AB_X5A_8cm	15.391	84265.7	4.07863	16431.8
2023	sediment	snout-profile-AB	AB_X5A_9cm	52.6982	65726.1	13.965	12816.6
2023	sediment	snout-profile-AB	AB_X5B_0cm	138.523	140829	36.7085	27461.6
2023	sediment	snout-profile-AB	AB_X5B_1cm	31.2506	95677.1	8.28142	18657
2023	sediment	snout-profile-AB	AB_X5B_2cm	0	0	0	0
2023	sediment	snout-profile-AB	AB_X5B_3cm	28.5382	75190.5	7.56262	14662.1
2023	sediment	snout-profile-AB	AB_X5B_4cm	21.0274	115507	5.57227	22523.8
2023	sediment	snout-profile-AB	AB_X5B_5cm	59.6297	108148	15.8019	21088.9
2023	sediment	snout-profile-AB	AB_X5B_6cm	26.4903	64701.5	7.01993	12616.8
2023	sediment	snout-profile-AB	AB_X5B_7cm	35.9333	102461	9.52231	19979.8
2023	sediment	snout-profile-AB	AB_X5B_8cm	158.432	196280	41.9844	38274.6
2023	sediment	snout-profile-AB	AB_X5B_9cm	19.6618	59167.6	5.21037	11537.7
2023	sediment	snout-profile-AB	AB_X5B_10cm	61.9106	63480.4	16.4063	12378.7
2023	sediment	snout-profile-AB	AB_X5B_11cm	66.744	64091.7	17.6872	12497.9
2023	sediment	snout-profile-AB	AB_X5C_0cm	507.283	440355	134.43	85869.2
2023	sediment	snout-profile-AB	AB_X5C_1cm	149.392	355507	39.589	69323.9
2023	sediment	snout-profile-AB	AB_X5C_2cm	74.0427	0	19.6213	0
2023	sediment	snout-profile-AB	AB_X5C_3cm	10.1888	70609.7	2.70003	13768.9
2023	sediment	snout-profile-AB	AB_X5C_4cm	7.51926	54528.6	1.9926	10633.1
2023	sediment	snout-profile-AB	AB_X5C_5cm	14.5236	67436.6	3.84874	13150.1
2023	sediment	snout-profile-AB	AB_X5C_6cm	52.164	122402	13.8235	23868.4
2023	sediment	snout-profile-ML	ML_X5A_0cm	91.123	6119.69	24.1476	1193.34
2023	sediment	snout-profile-ML	ML_X5A_1cm	1.02984	3485.36	0.272906	679.646
2023	sediment	snout-profile-ML	ML_X5A_2cm	46.7192	1080.16	12.3806	210.632
2023	sediment	snout-profile-ML	ML_X5A_3cm	15.0886	1053.46	3.99849	205.425
2023	sediment	snout-profile-ML	ML_X5A_4cm	31.154	1165.95	8.25582	227.36
2023	sediment	snout-profile-ML	ML_X5A_5cm	80.2942	6694.12	21.278	1305.35
2023	sediment	snout-profile-ML	ML_X5A_6cm	28.8695	927.151	7.65041	180.794
2023	sediment	snout-profile-ML	ML_X5A_7cm	64.2029	79.9282	17.0138	15.586
2023	sediment	snout-profile-ML	ML_X5A_8cm	84.2883	11833.8	22.3364	2307.59
2023	sediment	snout-profile-ML	ML_X5B_0cm	14.2521	1601.58	3.77681	312.309
2023	sediment	snout-profile-ML	ML_X5B_1cm	67.2609	23549.4	17.8241	4592.14
2023	sediment	snout-profile-ML	ML_X5B_2cm	1.85036	2525.32	0.490345	492.438
2023	sediment	snout-profile-ML	ML_X5B_3cm	5.12388	0	1.35783	0
2023	sediment	snout-profile-ML	ML_X5B_4cm	1.55048	18080.5	0.410878	3525.7
2023	sediment	snout-profile-ML	ML_X5B_5cm	6.82398	19682.7	1.80835	3838.12
2023	sediment	snout-profile-ML	ML_X5B_6cm	6.1619	44120.6	1.6329	8603.51
2023	sediment	snout-profile-ML	ML_X5B_7cm	40.0089	80196.1	10.6024	15638.2
2023	sediment	snout-profile-ML	ML_X5B_8cm	47.4909	109183	12.5851	21290.7
2023	sediment	snout-profile-ML	ML_X5B_9cm	177.91	36225.7	47.1462	7064.01
2023	sediment	snout-profile-ML	ML_X5B_10cm	5.07573	19318.1	1.34507	3767.02
2023	sediment	snout-profile-ML	ML_X5C_0cm	88.4286	76400.5	23.4336	14898.1
2023	sediment	snout-profile-ML	ML_X5C_1cm	24.0468	44605.9	6.37241	8698.16
2023	sediment	snout-profile-ML	ML_X5C_2cm	150.489	282882	39.8795	55162
2023	sediment	snout-profile-ML	ML_X5C_3cm	51.5698	283894	13.666	55359.3
2023	sediment	snout-profile-ML	ML_X5C_4cm	16.7318	33854.2	4.43393	6601.57
2023	sediment	snout-profile-ML	ML_X5C_5cm	6.4022	0	1.69658	0
2023	sediment	snout-profile-ML	ML_X5C_6cm	3.64444	3398.34	0.965778	662.677
2023	sediment	snout-profile-ML	ML_X5C_7cm	2.21336	140.251	0.58654	27.349
2023	sediment	snout-profile-ML	ML_X5C_8cm	3.67498	6176.28	0.97387	1204.37
2023	sediment	snout-profile-ML	ML_X5C_9cm	26.5037	26166.9	7.02347	5102.54
2023	sediment	snout-profile-ML	ML_X5C_10cm	20.3965	34657.3	5.40508	6758.18
2023	sediment	snout-profile-ML	ML_A0_0cm	9.83342	1739.55	2.60586	339.212
2023	sediment	snout-profile-ML	ML_A0_10cm	2.83939	289.275	0.752439	56.4086
2023	sediment	snout-profile-ML	ML_A0_20cm	2.78221	0	0.737285	0
2023	sediment	snout-profile-ML	ML_A0_30cm	21.4825	33581.3	5.69286	6548.35
2023	sediment	snout-profile-ML	ML_A0_40cm	9.28498	11211.4	2.46052	2186.22
2023	sediment	snout-profile-ML	ML_A0_50cm	1.32168	7062.35	0.350245	1377.16
2023	sediment	snout-profile-ML	ML_A0_60cm	28.7675	28613.2	7.62338	5579.56
2023	sediment	snout-profile-ML	ML_A0_70cm	9.69618	11806	2.56949	2302.17
2023	sediment	snout-profile-ML	ML_A0_80cm	2.09695	4191.62	0.555692	817.366
2023	sediment	snout-profile-ML	ML_A0_90cm	3.42525	0	0.90769	0
2023	sediment	snout-profile-ML	ML_A0_100cm	3.37236	10288.5	0.893676	2006.26
2023	sediment	snout-profile-ML	ML_A0_110cm	1.90284	4536.26	0.504252	884.571
2023	sediment	snout-profile-ML	ML_A0_120cm	3.58929	13627.4	0.951163	2657.34
2021	sediment	terminal-moraine	B11	2.71691e+06	1.57474e+08	719981	3.07074e+07
2021	sediment	terminal-moraine	B12	2.73036e+07	1.89988e+09	7.23544e+06	3.70476e+08
2021	sediment	terminal-moraine	B13	7.87599e+07	3.23095e+09	2.08714e+07	6.30036e+08
2021	sediment	terminal-moraine	B14	2.16509e+06	2.05527e+08	573750	4.00777e+07
2021	sediment	tundra	B15	2.01904e+06	1.3741e+08	535046	2.67949e+07
2021	sediment	tundra	B16	1.37841e+08	2.60573e+09	3.65278e+07	5.08118e+08
2021	sediment	tundra	B17	7.3114e+07	3.01917e+09	1.93752e+07	5.88738e+08
2021	sediment	tundra	B18	9.10619e+07	3.46976e+09	2.41314e+07	6.76604e+08
2021	sediment	tundra	B19	8.12847e+07	3.40179e+09	2.15404e+07	6.63349e+08
2021	sediment	tundra	B20	3.14189e+07	2.3975e+09	8.326e+06	4.67513e+08
2021	sediment	tundra	C0	2.44453e+07	2.46523e+09	6.47799e+06	4.8072e+08
2021	sediment	young	A0	446711	4.33613e+07	118378	8.45546e+06
2021	sediment	young	A1	268654	5.82002e+06	71193.2	1.1349e+06
2021	sediment	young	A2	510479	5.15104e+07	135277	1.00445e+07
2021	sediment	young	A3	3.29743e+06	4.50604e+08	873820	8.78677e+07
2021	sediment	young	A4	2.82942e+07	3.53649e+09	7.49798e+06	6.89615e+08
2021	sediment	young	A5	3.25394e+06	3.30826e+08	862294	6.45111e+07
2021	sediment	young	A6	3.87248e+07	3.49479e+09	1.02621e+07	6.81484e+08
2021	sediment	young	A7	9.54509e+07	4.30792e+09	2.52945e+07	8.40044e+08
2021	sediment	young	A8	1.16618e+07	5.31937e+08	3.09039e+06	1.03728e+08
2021	sediment	young	A9	7.82831e+07	3.74513e+09	2.0745e+07	7.303e+08
2021	sediment	young	A10	1.53568e+08	3.7948e+09	4.06956e+07	7.39985e+08
2021	sediment	young	A11	1.06817e+08	3.00873e+09	2.83064e+07	5.86702e+08
2021	sediment	young	A12	8.03637e+07	3.57711e+09	2.12964e+07	6.97536e+08
2021	sediment	inner-moraine	A13	2.0258e+06	3.44966e+08	536838	6.72683e+07
2021	sediment	inner-moraine	A14	3.22973e+06	2.31046e+08	855879	4.5054e+07
2021	sediment	inner-moraine	A15	4.48999e+06	2.57763e+08	1.18985e+06	5.02639e+07
2021	sediment	inner-moraine	B0	1.13672e+06	5.05422e+07	301230	9.85574e+06
2021	sediment	inner-moraine	B1	2.18615e+08	5.69124e+09	5.79329e+07	1.10979e+09
2021	sediment	inner-moraine	B2	2.95345e+08	6.68122e+09	7.82663e+07	1.30284e+09
2021	sediment	intermediate	B3	5.93459e+06	1.83494e+09	1.57267e+06	3.57813e+08
2021	sediment	intermediate	B4	4.72292e+07	2.79407e+09	1.25157e+07	5.44843e+08
2021	sediment	intermediate	B5	4.76999e+07	2.33366e+09	1.26405e+07	4.55063e+08
2021	sediment	intermediate	B6	3.7092e+06	1.44586e+08	982937	2.81942e+07
2021	sediment	intermediate	B7	569100	3.6683e+07	150812	7.15318e+06
2021	sediment	intermediate	B8	6.8066e+06	7.74823e+08	1.80375e+06	1.5109e+08
2021	sediment	intermediate	B9	7.22812e+06	7.64198e+08	1.91545e+06	1.49019e+08
2021	sediment	intermediate	B10	1.38065e+06	1.83237e+08	365871	3.57313e+07

## Sheet: Fig 2AB
sample	year	type	group	F:P biomass ratio
S-a	2021	sediment	beach-ML	0.00038614
S-b	2021	sediment	beach-ML	0.000601001
S-c	2021	sediment	beach-ML	0.00135949
S-d	2021	sediment	beach-ML	0.00138533
S-e	2021	sediment	beach-ML	0.000444809
S-f	2021	sediment	beach-ML	0.00022704
ML-S	2024	sediment	beach-ML	2.67918e-05
K8-2m	2024	water	fjord	0.0227821
K8-5m	2024	water	fjord	0.229767
K8-20m	2024	water	fjord	0.000583499
K8-40m	2024	water	fjord	4.78094e-05
K8-45m	2024	water	fjord	0.000190456
K5-5m	2024	water	fjord	0.00246262
K5-30m	2024	water	fjord	3.57381e-05
K5-60m	2024	water	fjord	5.50789e-05
K6-5m	2024	water	fjord	0.00151783
K6-20m	2024	water	fjord	0.0045442
K6-45m	2024	water	fjord	0.0118523
K7-5m	2024	water	fjord	9.92482e-05
K7-30m	2024	water	fjord	5.67048e-05
K7-60m	2024	water	fjord	0.00189285
AWI2-2m	2024	water	fjord	0.000700179
AWI2-5m	2024	water	fjord	0.000111606
AWI2-30m	2024	water	fjord	0.0177672
AWI2-60m	2024	water	fjord	0.00129266
AWI2-100m	2024	water	fjord	0.000215921
AWI1-5m	2024	water	fjord	4.78451e-05
AWI1-30m	2024	water	fjord	0.000281192
AWI1-160m	2024	water	fjord	0.0032368
AWI1-320m	2024	water	fjord	3.94203e-05
K8-2m	2023	water	fjord	0.642068
K5-25m	2023	water	fjord	0.383675
K5-50m	2023	water	fjord	0.987885
K6-2m	2023	water	fjord	0.0651832
K7-2m	2023	water	fjord	0.0550393
K7-25m	2023	water	fjord	0.22856
K4-2m	2023	water	fjord	0.218156
BS-S-10m	2024	water	interface-BS	3.53996e-05
BS-S-100m	2024	water	interface-BS	0.000146755
013-2m	2023	water	interface-ML	1.16082
K2-5m	2024	water	fjord	0.000198986
K2-30m	2024	water	fjord	0.000174555
K2-160m	2024	water	fjord	0.00833055
K2-300m	2024	water	fjord	0.00574514
K3-5m	2024	water	fjord	0.000144013
K3-30m	2024	water	fjord	0.00125756
K3-160m	2024	water	fjord	0.000276259
K3-340m	2024	water	fjord	0.000563878
K3-2m	2023	water	fjord	0.0295136
K2-2m	2023	water	fjord	0.0183152
K2-100m	2023	water	fjord	0.0289639
K8-sed	2024	sediment	fjord	2.47229
K5-sed	2024	sediment	fjord	5.6556
K6-sed	2024	sediment	fjord	2.43337
K7-sed	2024	sediment	fjord	1.14224
AWI2-sed	2024	sediment	fjord	1.62905
AWI2	2023	sediment	fjord	0.11566
K4-CT-sed	2024	sediment	fjord	1.73958
K4-sed	2024	sediment	fjord	1.15262
K2-sed	2024	sediment	fjord	0.0157942
K3-sed	2024	sediment	fjord	0.769984
AWI1-sed	2024	sediment	fjord	1.43262
AWI1	2023	sediment	fjord	0.116904
012	2023	sediment	interface-ML	0.665558
011a	2023	sediment	interface-ML	0.287486
011b	2023	sediment	interface-ML	0.18175
013	2023	sediment	interface-ML	0.042513
014	2023	sediment	interface-ML	0.25272
022	2023	sediment	interface-ML	0.610653
021a	2023	sediment	interface-ML	0.363775
021b	2023	sediment	interface-ML	0.395751
F1-w	2023	water	stream-ML	0.667333
F2-w	2023	water	stream-ML	1.31258
F3-w	2023	water	stream-ML	1.62872
F1	2023	sediment	stream-ML	1.12813
F2	2023	sediment	stream-ML	0.558858
F3	2023	sediment	stream-ML	0.468753
ML-G-w	2023	water	glacier-ML	0.180705
AB-cryo	2023	sediment	glacier-AB	0.112729
AB-G	2023	sediment	glacier-AB	0.175082
BS-G	2024	sediment	glacier-BS	2.74159e-05
G-a	2021	sediment	glacier-ML	0.0669933
G-b	2021	sediment	glacier-ML	0.0913876
G-c	2021	sediment	glacier-ML	0.0317687
ML-cryo	2023	sediment	glacier-ML	0.0748651
ML-G-a	2023	sediment	glacier-ML	0.254687
ML-G-b	2023	sediment	glacier-ML	0.181456
ML-G	2024	sediment	glacier-ML	5.58991e-07
AB-anoxB-0cm	2023	sediment	glacier-profile-AB	0.0626033
AB-anoxB-1cm	2023	sediment	glacier-profile-AB	0.0175744
AB-anoxB-2cm	2023	sediment	glacier-profile-AB	0.0354618
AB-anoxB-3cm	2023	sediment	glacier-profile-AB	0.0424464
AB-anoxB-4cm	2023	sediment	glacier-profile-AB	0.0313996
AB-anoxB-5cm	2023	sediment	glacier-profile-AB	0.0307588
AB-anoxB-6cm	2023	sediment	glacier-profile-AB	0.0352176
AB_X1	2023	sediment	snout-AB	0.0843807
AB_X2	2023	sediment	snout-AB	0.245835
AB_X3	2023	sediment	snout-AB	0.125785
AB_X4	2023	sediment	snout-AB	0.335192
AB_X5	2023	sediment	snout-AB	0.106212
AB_X6	2023	sediment	snout-AB	0.055034
AB_X7	2023	sediment	snout-AB	0.0266612
AB_X8	2023	sediment	snout-AB	0.226896
AB_X9	2023	sediment	snout-AB	0.190627
AB_X10	2023	sediment	snout-AB	0.191092
AB_X11	2023	sediment	snout-AB	0.166813
AB_X12	2023	sediment	snout-AB	0.0464418
X-a	2021	sediment	snout-ML	0.0713865
X-b	2021	sediment	snout-ML	0.0493722
X-c	2021	sediment	snout-ML	0.0740867
ML_X1	2023	sediment	snout-ML	0.250234
ML_X2	2023	sediment	snout-ML	0.321548
ML_X3	2023	sediment	snout-ML	0.397572
ML_X4	2023	sediment	snout-ML	0.856897
ML_X5	2023	sediment	snout-ML	0.353314
ML_X6	2023	sediment	snout-ML	0.246569
ML_X7	2023	sediment	snout-ML	0.307829
ML_X8	2023	sediment	snout-ML	3.71742
ML_X9	2023	sediment	snout-ML	0.223152
ML_X10	2023	sediment	snout-ML	0.228266
ML_X11	2023	sediment	snout-ML	0.117915
ML_X12	2023	sediment	snout-ML	0.299118
ML-X0	2024	sediment	snout-ML	5.77386e-05
ML-X1	2024	sediment	snout-ML	4.15813e-05
ML-X2	2024	sediment	snout-ML	4.34495e-05
ML-X3	2024	sediment	snout-ML	2.96899e-05
ML-X4	2024	sediment	snout-ML	2.09287e-05
ML-X5	2024	sediment	snout-ML	3.25221e-05
ML-X6	2024	sediment	snout-ML	4.98352e-05
ML-X7	2024	sediment	snout-ML	3.63121e-05
ML-X8	2024	sediment	snout-ML	3.42038e-05
ML-X9	2024	sediment	snout-ML	2.81848e-05
ML-X10	2024	sediment	snout-ML	1.70282e-05
ML-X11	2024	sediment	snout-ML	1.06317e-05
ML-X12	2024	sediment	snout-ML	2.02905e-05
VB_X1	2023	sediment	snout-VB	0.00448557
VB_X2	2023	sediment	snout-VB	0.00287231
VB_X3	2023	sediment	snout-VB	0.00702296
VB_X4	2023	sediment	snout-VB	0.00121105
VB_X5	2023	sediment	snout-VB	0.000723533
VB_X6	2023	sediment	snout-VB	0.091734
VB_X7	2023	sediment	snout-VB	0.00521365
VB_X8	2023	sediment	snout-VB	0.0297854
VB_X9	2023	sediment	snout-VB	0.00698682
VB_X10	2023	sediment	snout-VB	0.181352
VB_X11	2023	sediment	snout-VB	0.0691461
VB_X12	2023	sediment	snout-VB	0.00197948
AB_X5A_0cm	2023	sediment	snout-profile-AB	0.000909444
AB_X5A_1cm	2023	sediment	snout-profile-AB	0.000815118
AB_X5A_2cm	2023	sediment	snout-profile-AB	0.00119957
AB_X5A_3cm	2023	sediment	snout-profile-AB	0.000796006
AB_X5A_4cm	2023	sediment	snout-profile-AB	0.000899948
AB_X5A_5cm	2023	sediment	snout-profile-AB	0.000970926
AB_X5A_6cm	2023	sediment	snout-profile-AB	0.000851431
AB_X5A_7cm	2023	sediment	snout-profile-AB	0.0022334
AB_X5A_8cm	2023	sediment	snout-profile-AB	0.000309054
AB_X5A_9cm	2023	sediment	snout-profile-AB	0.00116754
AB_X5B_0cm	2023	sediment	snout-profile-AB	0.00137309
AB_X5B_1cm	2023	sediment	snout-profile-AB	0.000497449
AB_X5B_2cm	2023	sediment	snout-profile-AB	1
AB_X5B_3cm	2023	sediment	snout-profile-AB	0.000583956
AB_X5B_4cm	2023	sediment	snout-profile-AB	0.000291779
AB_X5B_5cm	2023	sediment	snout-profile-AB	0.00079668
AB_X5B_6cm	2023	sediment	snout-profile-AB	0.000635605
AB_X5B_7cm	2023	sediment	snout-profile-AB	0.00052662
AB_X5B_8cm	2023	sediment	snout-profile-AB	0.00112302
AB_X5B_9cm	2023	sediment	snout-profile-AB	0.000538222
AB_X5B_10cm	2023	sediment	snout-profile-AB	0.00140604
AB_X5B_11cm	2023	sediment	snout-profile-AB	0.00149511
AB_X5C_0cm	2023	sediment	snout-profile-AB	0.00157715
AB_X5C_1cm	2023	sediment	snout-profile-AB	0.000585489
AB_X5C_2cm	2023	sediment	snout-profile-AB	20.6213
AB_X5C_3cm	2023	sediment	snout-profile-AB	0.000268704
AB_X5C_4cm	2023	sediment	snout-profile-AB	0.000281416
AB_X5C_5cm	2023	sediment	snout-profile-AB	0.000368694
AB_X5C_6cm	2023	sediment	snout-profile-AB	0.000621025
ML_X5A_0cm	2023	sediment	snout-profile-ML	0.0210556
ML_X5A_1cm	2023	sediment	snout-profile-ML	0.00187015
ML_X5A_2cm	2023	sediment	snout-profile-ML	0.0632257
ML_X5A_3cm	2023	sediment	snout-profile-ML	0.0242146
ML_X5A_4cm	2023	sediment	snout-profile-ML	0.0405317
ML_X5A_5cm	2023	sediment	snout-profile-ML	0.0170536
ML_X5A_6cm	2023	sediment	snout-profile-ML	0.0475835
ML_X5A_7cm	2023	sediment	snout-profile-ML	1.08608
ML_X5A_8cm	2023	sediment	snout-profile-ML	0.0101085
ML_X5B_0cm	2023	sediment	snout-profile-ML	0.0152464
ML_X5B_1cm	2023	sediment	snout-profile-ML	0.00409832
ML_X5B_2cm	2023	sediment	snout-profile-ML	0.00302033
ML_X5B_3cm	2023	sediment	snout-profile-ML	2.35783
ML_X5B_4cm	2023	sediment	snout-profile-ML	0.000400057
ML_X5B_5cm	2023	sediment	snout-profile-ML	0.00073151
ML_X5B_6cm	2023	sediment	snout-profile-ML	0.000305991
ML_X5B_7cm	2023	sediment	snout-profile-ML	0.000741875
ML_X5B_8cm	2023	sediment	snout-profile-ML	0.000638046
ML_X5B_9cm	2023	sediment	snout-profile-ML	0.00681474
ML_X5B_10cm	2023	sediment	snout-profile-ML	0.000622361
ML_X5C_0cm	2023	sediment	snout-profile-ML	0.00163994
ML_X5C_1cm	2023	sediment	snout-profile-ML	0.000847486
ML_X5C_2cm	2023	sediment	snout-profile-ML	0.000741069
ML_X5C_3cm	2023	sediment	snout-profile-ML	0.000264919
ML_X5C_4cm	2023	sediment	snout-profile-ML	0.000823002
ML_X5C_5cm	2023	sediment	snout-profile-ML	2.69658
ML_X5C_6cm	2023	sediment	snout-profile-ML	0.00296195
ML_X5C_7cm	2023	sediment	snout-profile-ML	0.0559646
ML_X5C_8cm	2023	sediment	snout-profile-ML	0.00163756
ML_X5C_9cm	2023	sediment	snout-profile-ML	0.00157214
ML_X5C_10cm	2023	sediment	snout-profile-ML	0.000947612
ML_A0_0cm	2023	sediment	snout-profile-ML	0.0105988
ML_A0_10cm	2023	sediment	snout-profile-ML	0.0305257
ML_A0_20cm	2023	sediment	snout-profile-ML	1.73728
ML_A0_30cm	2023	sediment	snout-profile-ML	0.00102191
ML_A0_40cm	2023	sediment	snout-profile-ML	0.00158216
ML_A0_50cm	2023	sediment	snout-profile-ML	0.000979746
ML_A0_60cm	2023	sediment	snout-profile-ML	0.00154525
ML_A0_70cm	2023	sediment	snout-profile-ML	0.00154981
ML_A0_80cm	2023	sediment	snout-profile-ML	0.00190097
ML_A0_90cm	2023	sediment	snout-profile-ML	1.90769
ML_A0_100cm	2023	sediment	snout-profile-ML	0.000943414
ML_A0_110cm	2023	sediment	snout-profile-ML	0.00169862
ML_A0_120cm	2023	sediment	snout-profile-ML	0.000733977
B11	2021	sediment	terminal-moraine	0.0234465
B12	2021	sediment	terminal-moraine	0.0195301
B13	2021	sediment	terminal-moraine	0.0331273
B14	2021	sediment	terminal-moraine	0.014316
B15	2021	sediment	tundra	0.0199683
B16	2021	sediment	tundra	0.0718884
B17	2021	sediment	tundra	0.0329097
B18	2021	sediment	tundra	0.0356655
B19	2021	sediment	tundra	0.0324723
B20	2021	sediment	tundra	0.0178091
C0	2021	sediment	tundra	0.0134756
A0	2021	sediment	young	0.0140003
A1	2021	sediment	young	0.0627314
A2	2021	sediment	young	0.0134678
A3	2021	sediment	young	0.00994473
A4	2021	sediment	young	0.0108727
A5	2021	sediment	young	0.0133666
A6	2021	sediment	young	0.0150584
A7	2021	sediment	young	0.0301109
A8	2021	sediment	young	0.0297933
A9	2021	sediment	young	0.0284062
A10	2021	sediment	young	0.0549951
A11	2021	sediment	young	0.0482467
A12	2021	sediment	young	0.0305308
A13	2021	sediment	inner-moraine	0.00798056
A14	2021	sediment	inner-moraine	0.0189968
A15	2021	sediment	inner-moraine	0.023672
B0	2021	sediment	inner-moraine	0.030564
B1	2021	sediment	inner-moraine	0.0522016
B2	2021	sediment	inner-moraine	0.0600737
B3	2021	sediment	intermediate	0.00439523
B4	2021	sediment	intermediate	0.0229713
B5	2021	sediment	intermediate	0.0277774
B6	2021	sediment	intermediate	0.0348631
B7	2021	sediment	intermediate	0.0210833
B8	2021	sediment	intermediate	0.0119382
B9	2021	sediment	intermediate	0.0128538
B10	2021	sediment	intermediate	0.0102396

## Sheet: Fig 3A
OTU_ID	K2sed	K3sed	K4sedCT	K4sed	K5sed	K6sed	K7sed	K8sed	AWI1sed2023	AWI1sed2024	AWI2sed2023	AWI2sed2024	011_sed_bottom	011sed_top	12sed	013Bsed	014Bsed	AWI2w2m	AWI2w5m	K8w20m	K8w2m	K8w40m	BSS100m	BSS10m	K7w2m	K7w60m	K6w20m	K6w2m	K6w45m	K6w5m	K5w30m	K5w5m	K5w60m	K3w160m	K3w2m	013w2m
Otu3507	0	0	0	0	0	0	1.2135e-05	0	0	0	0	0	0	0	0	0	0	0	0	0	0	0	0	0	0	0	0	0	0	0	0	0	0	0	0	0
Otu722	0	0	0	0	0	0	1.2135e-05	0	0	0	0	0	0	0	0	0	0	0	0	0	0	0	0	0	0	0	0	0	0	0	0	0	0	0	0	0
Otu636	0	0	0	0	0	0	0	0	0	0	0	0	0	0	0	0	0	0	0	1.59021e-05	0	0	0	0	0	0	0	0	0	0	0	0	0	0	0	0
Otu349	0	0	0	0	0	0	1.2135e-05	0	1.72356e-05	0	0	0	0	0	0	0	0	0	0	0	0	0	0	0	0	0	0	0	0	0	0	0	0	0	0	0
Otu3452	0	0	0	0	0	0	0	0	0	0	0	0	0	0	0	0	0	0	0	0	0	0	0	0	0	0	0	0	0	0	0	0	0	0	3.10111e-05	0
Otu452	0	0	0	0	0	0	0	0	0	0	0	0	0	0	0	0	0	0	0	3.18036e-05	0	0	0	0	0	0	0	0	0	0	0	0	0	0	0	0
Otu938	4.05902e-05	0	0	0	0	0	0	0	0	0	0	0	0	0	0	0	0	0	0	0	0	0	0	0	0	0	0	0	0	0	0	0	0	0	0	0
Otu1421	0	0	0	0	0	0	0	0	0	0	0	0	0	0	0	4.1729e-05	0	0	0	0	0	0	0	0	0	0	0	0	0	0	0	0	0	0	0	0
Otu1670	0	0	0	0	0	0	0	0	0	0	0	0	0	0	3.60845e-05	0	0	0	1.07367e-05	0	0	0	0	0	0	0	0	0	0	0	0	0	0	0	0	0
Otu688	0	1.81058e-05	0	1.4444e-05	0	0	0	0	0	0	0	2.05384e-05	0	0	0	0	0	0	0	0	0	0	0	0	0	0	0	0	0	0	0	0	0	0	0	0
Otu3828	0	0	1.7437e-05	0	0	0	0	0	0	0	0	0	0	0	3.60845e-05	0	0	0	0	0	0	0	0	0	0	0	0	0	0	0	0	0	0	0	0	0
Otu4180	0	0	0	1.4444e-05	0	0	0	2.57017e-05	0	0	0	0	0	0	0	0	0	0	0	0	1.49311e-05	0	0	0	0	0	0	0	0	0	0	0	0	0	0	0
Otu2599	2.02956e-05	0	0	0	0	0	1.2135e-05	0	0	0	0	0	0	0	0	0	0	0	0	1.59021e-05	0	0	0	0	0	0	0	0	0	0	0	0	0	0	0	1.86773e-05
Otu1876	0	0	0	4.33305e-05	1.41227e-05	0	0	0	0	0	1.42947e-05	0	0	0	0	0	0	0	0	0	0	0	0	0	0	0	0	0	0	0	0	0	0	0	0	0
Otu3928	2.02956e-05	3.62108e-05	0	0	0	0	0	0	0	0	0	0	0	3.09073e-05	0	0	0	0	0	0	0	0	0	0	0	0	0	0	0	0	0	0	0	0	0	0
Otu962	0	0	0	0	0	0	0	0	0	0	0	0	0	0	0	0	0	0	0	0	0	0	0	0	0	0	0	1.88435e-05	0	6.93405e-05	0	0	0	0	0	0
Otu4060	0	0	0	1.4444e-05	0	0	1.2135e-05	0	0	0	1.42947e-05	0	0	0	0	0	0	0	0	1.59021e-05	0	0	0	0	0	0	0	0	0	0	0	0	0	0	0	3.73538e-05
Otu3990	4.05902e-05	0	1.7437e-05	1.4444e-05	0	0	0	0	1.72356e-05	0	0	0	0	0	0	0	0	0	0	0	0	0	0	0	0	0	0	0	0	0	0	0	0	0	0	1.86773e-05
Otu4249	0	1.81058e-05	0	0	8.47294e-05	0	0	0	0	0	1.42947e-05	0	0	0	0	0	0	0	0	0	0	0	0	0	0	0	0	0	0	0	0	0	0	0	0	0
Otu1055	0	0	0	0	0	0	0	0	0	0	0	8.21477e-05	0	0	3.60845e-05	0	0	0	0	0	0	0	0	0	0	0	0	0	0	0	0	0	0	0	0	0
Otu4306	0	0	1.7437e-05	1.4444e-05	1.41227e-05	0	0	0	0	0	0	0	0	0	7.21659e-05	0	0	0	0	7.95113e-06	0	0	0	0	0	0	0	0	0	0	0	0	0	0	0	0
Otu1928	0	1.81058e-05	0	0	0	0	1.2135e-05	0	0	0	0	0	0	0	0	0	1.32871e-05	0	0	0	0	0	0	0	0	0	3.60912e-05	0	0	0	0	7.58388e-06	4.35383e-05	0	0	0
Otu300	0	0	0	0	0	0	0	0	0	0	0	0	0	0	0	0	0	0	0	0	0	0	6.13021e-05	0	0	0	0	7.53689e-05	0	0	0	0	0	0	0	0
Otu410	0	0	0	0	0	0	0	0	0	0	0	0	0	0	7.21659e-05	0	0	0	0	0	0	0	0	0	0	0	7.21794e-05	0	0	0	0	0	0	0	0	0
Otu507	0	0	0	0	1.41227e-05	0	2.42697e-05	0	5.17048e-05	3.5147e-05	0	2.05384e-05	0	0	0	0	0	0	0	0	0	0	0	0	0	0	0	0	0	0	0	0	0	0	0	0
Otu1310	0	0	1.7437e-05	0	0	1.07649e-05	2.42697e-05	1.2851e-05	0	3.5147e-05	0	0	0	0	0	0	1.32871e-05	0	0	0	0	0	0	0	0	0	0	0	0	0	0	0	0	0	0	3.73538e-05
Otu3857	0	1.81058e-05	0	0	1.41227e-05	1.07649e-05	0	0	0	0	0	0	6.34423e-05	0	3.60845e-05	0	0	0	1.07367e-05	0	0	0	0	0	0	0	0	0	0	0	0	0	0	0	0	0
Otu11	0	0	0	0	0	0	0	0	0	0	0	0	0	0.000154515	0	0	0	0	0	0	0	0	0	0	0	0	0	0	0	0	0	0	0	0	0	0
Otu1150	0	0	0	0.000158857	0	0	0	0	0	0	0	0	0	0	0	0	0	0	0	0	0	0	0	0	0	0	0	0	0	0	0	0	0	0	0	0
Otu3052	4.05902e-05	1.81058e-05	0	0	0	2.15296e-05	1.2135e-05	0	0	1.75739e-05	2.85889e-05	0	0	0	0	0	2.65737e-05	0	0	0	0	0	0	0	0	0	0	0	0	0	0	0	0	0	0	0
Otu2866	0	1.81058e-05	0	0	0	0	3.64041e-05	0	0	1.75739e-05	0	0	0	3.09073e-05	0	0	0	0	0	7.95113e-06	0	0	0	0	0	0	0	0	0	0	0	0	0	0	0	5.60296e-05
Otu158	0	0	0	0	0	0	4.85381e-05	5.14019e-05	8.61713e-05	0	0	0	0	0	0	0	0	0	0	0	0	0	0	0	0	0	0	0	0	0	0	0	0	0	0	0
Otu2489	2.02956e-05	0	0	1.4444e-05	1.41227e-05	0	3.64041e-05	0	0	0	7.14688e-05	0	3.17223e-05	0	0	0	0	0	0	0	0	0	0	0	0	0	0	0	0	0	0	0	0	0	0	0
Otu2874	2.02956e-05	1.81058e-05	0	0	2.8245e-05	0	0	1.2851e-05	0	1.75739e-05	1.42947e-05	0	0	3.09073e-05	3.60845e-05	0	1.32871e-05	0	0	0	0	0	0	0	0	0	0	0	0	0	0	0	0	0	0	0
Otu3815	0	0	0	0	1.41227e-05	1.07649e-05	0	0	0	1.75739e-05	0	2.05384e-05	9.516e-05	3.09073e-05	0	0	0	0	0	0	0	0	0	0	0	0	0	0	0	9.90647e-06	0	0	0	0	0	0
Otu3977	2.02956e-05	1.81058e-05	0	0	2.8245e-05	1.07649e-05	1.2135e-05	1.2851e-05	0	0	2.85889e-05	2.05384e-05	0	0	0	4.1729e-05	0	0	0	0	0	0	0	0	0	1.78928e-05	0	0	0	0	0	0	0	0	0	0
Otu1047	0	0	0	0	0	0	0	0	0	0	0	0	0	0	0.000216462	0	0	0	0	0	0	0	0	0	0	0	0	0	0	0	0	0	0	0	0	0
Otu1009	0.000101468	0	0	0	0	0	0	0	0	0	0	0	0.000126875	0	0	0	0	0	0	0	0	0	0	0	0	0	0	0	0	0	0	0	0	0	0	0
Otu3925	2.02956e-05	1.81058e-05	0	1.4444e-05	0	0	0.000133467	0	0	0	4.28827e-05	0	0	0	0	0	0	0	0	0	0	0	0	0	0	0	0	0	0	0	0	0	0	0	0	0
Otu3406	2.02956e-05	0	0	0	1.41227e-05	0	2.42697e-05	2.57017e-05	1.72356e-05	0	0	2.05384e-05	0	0	0	0	1.32871e-05	0	0	7.95113e-06	0	0	0	0	0	1.78928e-05	9.02308e-06	0	0	0	0	0	2.17697e-05	0	0	3.73538e-05
Otu3404	2.02956e-05	5.43151e-05	0	0	0	0	1.2135e-05	0	0	1.75739e-05	0	4.10758e-05	0	3.09073e-05	3.60845e-05	0	0	0	0	0	0	0	0	0	0	1.78928e-05	0	0	0	0	0	0	0	0	0	0
Otu80	0	0	0	0	0	0.000107637	0	0	0	0	0	0	0	0.000123616	0	0	0	0	0	0	0	0	0	0	0	0	0	0	0	0	0	0	0	0	0	0
Otu269	0	0	0	0	0	0	0	0	0	0	0	0	0	0	0	0	0	0	0	0	0	0	0	0	0	0	0	0	0	0.000267395	0	0	0	0	0	0
Otu583	0	0	0	0	0	0	0	0	0	0	0	0	0	0	0	0	0	0	0	0	0	0	0	0	0	0	0.000270611	0	0	0	0	0	0	0	0	0
Otu839	0	0	0	0	0	0	0.000266892	0	0	0	0	0	0	0	0	0	0	0	0	7.95113e-06	0	0	0	0	0	0	0	0	0	0	0	0	0	0	0	0
Otu2981	2.02956e-05	1.81058e-05	0	2.88875e-05	1.41227e-05	1.07649e-05	1.2135e-05	2.57017e-05	1.72356e-05	0	0	0	3.17223e-05	0	0	0	0	0	1.07367e-05	7.95113e-06	0	0	0	0	0	0	0	0	0	0	0	0	0	0	3.10111e-05	5.60296e-05
Otu3313	2.02956e-05	0	1.7437e-05	0	1.41227e-05	1.07649e-05	1.2135e-05	0	0	3.5147e-05	0	4.10758e-05	0	3.09073e-05	0	0	2.65737e-05	0	0	1.59021e-05	0	0	0	0	2.12603e-05	8.9465e-06	2.70687e-05	0	0	0	0	0	0	0	3.10111e-05	0
Otu1751	0.000121759	0	0	0	0.000127088	0	0	2.57017e-05	0	0	0	4.10758e-05	0	0	0	0	0	0	0	0	0	0	0	0	0	0	0	0	0	0	0	0	0	0	0	0
Otu804	0	0	0	0	0	0.000312074	0	1.2851e-05	0	0	0	0	0	0	0	0	0	0	0	0	0	0	0	0	0	0	0	0	0	0	0	0	0	0	0	0
Otu1288	0	0	0	0	0	0	0	0	0	0	0	0	0	0	0	0	0	0	0	0.000325877	0	0	0	0	0	0	0	0	0	0	0	0	0	0	0	0
Otu2824	0	0	0	0	0	0.000139923	0	0	0	0	0	0	0	0	0	0.000198177	0	0	0	0	0	0	0	0	0	0	0	0	0	0	0	0	0	0	0	0
Otu656	0	0	0	0	0	0	0	0	0	0	0	0	0	0	0	0	0	0	0	0.000349712	0	0	0	0	0	0	0	0	0	0	0	0	0	0	0	0
Otu3487	4.05902e-05	1.81058e-05	0	1.4444e-05	0	0	0	0	0	0	0	0	0	0	0	0	0	0	0	0.000286149	0	0	0	0	0	0	0	0	0	0	0	0	0	0	0	0
Otu3132	8.11765e-05	0	0	2.88875e-05	2.8245e-05	2.15296e-05	1.2135e-05	1.2851e-05	1.72356e-05	3.5147e-05	1.42947e-05	0	3.17223e-05	3.09073e-05	0	0	0	0	0	0	0	0	0	0	2.12603e-05	0	0	0	0	0	0	0	0	0	0	3.73538e-05
Otu457	0	1.81058e-05	6.97438e-05	2.88875e-05	0	2.15296e-05	6.06718e-05	1.2851e-05	1.72356e-05	0	0	0	0	3.09073e-05	0	0	0	0	0	0	0	0	0	9.23736e-05	0	0	0	0	0	0	0	0	0	0	3.10111e-05	0
Otu142	0	0	0.000174338	0	0	0	0	0	0	0	0	0	0	0	0	0	0	0	0	0.000214629	0	0	0	0	0	0	0	0	0	0	0	0	0	0	0	0
Otu3713	2.02956e-05	0.000126725	0	0.000202172	0	0	1.2135e-05	0	1.72356e-05	0	0	0	0	0	0	0	0	0	1.07367e-05	0	0	0	0	0	0	0	0	0	0	0	0	0	0	0	0	0
Otu550	0	0	0	0	0	0	0.000218379	0	0	0	0	0	0	0	0.000180392	0	0	0	0	0	0	0	0	0	0	0	0	0	0	0	0	0	0	0	0	0
Otu3798	0	0	1.7437e-05	0	0	0	0	0.000359685	0	0	0	2.05384e-05	0	0	0	0	0	0	0	0	0	0	0	0	0	0	9.02308e-06	0	0	0	0	0	0	0	0	0
Otu860	0	0	0	0	0	0	0	0	0.000413466	0	0	0	0	0	0	0	0	0	0	0	0	0	0	0	0	0	0	0	0	0	0	0	0	0	0	0
Otu3027	0	0	6.97438e-05	0.000346523	0	0	0	0	0	0	0	0	0	0	0	0	0	0	0	0	0	0	0	0	0	0	0	0	0	0	0	0	0	0	0	0
Otu1574	0	1.81058e-05	0	0	7.0609e-05	0	0	0	0	0	0	0	0	0	0	0	0.000332055	0	0	0	0	0	0	0	0	0	0	0	0	0	0	0	0	0	0	0
Otu168	0	0	0	0	0	0	0	0	0	0	0	0	0	0	0.000108244	0	0	1.05346e-05	0	0	0	0	0.000306424	0	0	0	0	0	0	0	0	0	0	0	0	0
Otu1153	0	0	0	0	0	0	7.28051e-05	0	0	0	1.42947e-05	0	0	0	0.000216462	0	0.000132852	0	0	0	0	0	0	0	0	0	0	0	0	0	0	0	0	0	0	0
Otu434	2.02956e-05	0	1.7437e-05	2.88875e-05	4.23667e-05	1.07649e-05	6.06718e-05	1.2851e-05	3.44706e-05	1.75739e-05	0	0	0	3.09073e-05	3.60845e-05	0	0	0	0	0	0	0	6.13021e-05	0	0	0	0	0	0	9.90647e-06	0	0	0	0	0	7.47045e-05
Otu1230	0	0	0	0	0	0	0	0	0	0	2.85889e-05	0	0	0	0.000432816	0	0	0	0	0	0	0	0	0	0	0	0	0	0	0	0	0	0	0	0	0
Otu906	0	0	0	0	0	0	0	0	0	0	0.000442917	0	3.17223e-05	0	0	0	0	0	0	0	0	0	0	0	0	0	0	0	0	0	0	0	0	0	0	0
Otu1331	0	0	0	0	0	0	0	0.000269792	0	0	0	0	0.000126875	0	0.00014432	0	0	0	0	0	0	0	0	0	0	0	0	0	0	0	0	0	0	0	0	0
Otu930	0	0	0	0	0	0	0	6.42514e-05	0	0	0	0	0	0.000494254	0	0	0	0	0	0	0	0	0	0	0	0	0	0	0	0	0	0	0	0	0	0
Otu1447	0	0	0	0	0	0	0	0	0	0	0	0.000472137	0	9.27154e-05	0	0	0	0	0	0	0	0	0	0	0	0	0	0	0	0	0	0	0	0	0	0
Otu1595	0	1.81058e-05	0	0	0	1.07649e-05	0.000157729	0	5.17048e-05	0.000105433	8.57612e-05	0	0	0.000154515	0	0	0	0	0	0	0	0	0	0	0	0	0	0	0	0	0	0	0	0	0	0
Otu1172	0.000121759	0	0	0	1.41227e-05	0.000118399	0	0	0	0	1.42947e-05	0	3.17223e-05	0.000216305	7.21659e-05	0	0	0	0	0	0	0	0	0	0	0	0	0	0	0	0	0	0	0	0	0
Otu1410	0.000101468	0	0	0	0	0.000172207	0	0	0.000103403	0	0	0	3.17223e-05	0	0.000180392	0	0	0	0	0	0	0	0	0	0	0	0	0	0	0	0	0	0	0	0	0
Otu400	0.000324615	3.62108e-05	3.48733e-05	7.22151e-05	0	0	0	1.2851e-05	1.72356e-05	1.75739e-05	0	0	0	3.09073e-05	0	0	0	0	0	0	0	0	0	0	0	0	0	0	0	0	0	0	4.35383e-05	0	0	0
Otu2880	0.000101468	1.81058e-05	0	0.000129979	2.8245e-05	1.07649e-05	0	0	0	0	2.85889e-05	4.10758e-05	0.000126875	0	3.60845e-05	0	0	0	0	1.59021e-05	0	0	0	0	0	0	0	0	0	0	0	0	0	0	0	5.60296e-05
Otu1584	0	0	0	0.00033209	0	0	0	0	0	0	0.000271519	0	0	0	0	0	0	0	0	0	0	0	0	0	0	0	0	0	0	0	0	0	0	0	0	0
Otu4055	2.02956e-05	0	1.7437e-05	0	1.41227e-05	0	0.000157729	0	1.72356e-05	0	0	4.10758e-05	6.34423e-05	0.000185411	0	0	0	0	0	0	0	0	0	0	2.12603e-05	8.9465e-06	1.8046e-05	0	0	0	0	7.58388e-06	0	0	0	3.73538e-05
Otu231	0	0	0	0	0	0	0	0	0	0	0	0	0	0	0	0	0	0	0	0	0	0	0	0	0	0	0	0	0	0	0	0	0	0	0.000619801	0
Otu1011	0	0	0	0	0	0	0	0	0	0	0	0	0	0.000247197	0	0	0	0	0	0	0	0	0	0	0	0	0	0	0	0	0	0	0	0	0	0.000373394
Otu3117	0.000182626	3.62108e-05	0	2.88875e-05	5.64881e-05	0	2.42697e-05	1.2851e-05	0	3.5147e-05	5.7176e-05	2.05384e-05	6.34423e-05	0	0	0	0	0	1.07367e-05	7.95113e-06	0	0	0	0	2.12603e-05	0	0	0	0	0	0	0	0	0	3.10111e-05	3.73538e-05
Otu1111	0	0	8.7178e-05	0	0	0	0	0	3.44706e-05	1.75739e-05	0	0	0	0.000494254	0	0	0	0	0	0	0	0	0	0	0	0	0	0	0	0	0	0	0	0	0	0
Otu1635	0	1.81058e-05	0	0	0	0	0.000400277	0	0	0.000228405	0	0	0	0	0	0	0	0	0	0	0	0	0	0	0	0	9.02308e-06	0	0	0	0	0	0	0	0	0
Otu21	0	0	0	0	0	0	0	0	0	0	0	0	0.000665683	0	0	0	0	0	0	0	0	0	0	0	0	0	0	0	0	0	0	0	0	0	0	0
Otu1298	0	0	0	0	0	0	0	0	0	0	0	0	0	0.000679454	0	0	0	0	0	0	0	0	0	0	0	0	0	0	0	0	0	0	0	0	0	0
Otu491	0	0	1.7437e-05	0	0.000663271	0	0	0	0	0	0	0	0	0	0	0	0	0	0	0	0	0	0	0	0	0	0	0	0	0	0	0	0	0	0	0
Otu746	0	0	0	0	0	0	0.000230508	0	0	0	0.00030009	0	0	0	0	0	0	0	0	0	0	0	0	0	0	0	0	0	0	0	0	0	0	0	0	0.000168067
Otu1501	0	0	0	0	0	0	0	0	0	0	4.28827e-05	0	0	0.000278087	0	2.0865e-05	0	0	0	0	0	0	0	0	0	0	0	0	0	0	0	0	0	0	0	0.000373394
Otu4161	0	0	0	1.4444e-05	1.41227e-05	0	0	0	0	1.75739e-05	0	2.05384e-05	3.17223e-05	0	0	0	0	0	1.07367e-05	0	0	0	0	0	0	0	0	0	0	0	0	0	0	0	3.10111e-05	0.000578624
Otu363	0	9.05214e-05	0.000261481	0	0	0	6.06718e-05	0	0	0	0	0	0	0.000185411	0	0	0	0	0	0	0	0	0	0	0	0	0	0	0	0	0	0	0	0	0	0.000130724
Otu957	0	0	0	0	0	0	0	0	0	0	0	0	0.000729028	0	0	0	0	0	0	0	0	0	0	0	0	0	0	0	0	0	0	0	0	0	0	0
Otu59	0.000344896	0	0	0	0	0	0	0	0.000396246	0	0	0	0	0	0	0	0	0	0	0	0	0	0	0	0	0	0	0	0	0	0	0	0	0	0	0
Otu3264	0.000142049	0	0	0	0	0	0	0	0	0	0.000114344	0	9.516e-05	6.18125e-05	0.000180392	0.000156463	0	0	0	0	0	0	0	0	0	0	0	0	0	0	0	0	0	0	0	0
Otu1322	0	0.000434331	1.7437e-05	0	0	0	0	0	0	0	0	0	0	0.000247197	0	0	0	0	0	0	0	0	0	0	0	0	0	5.65279e-05	0	0	0	0	0	0	0	0
Otu1314	0	0	0	0	0	0	0	0	0	0	0	0	0	0	0	0	0	0	0	0.000810266	0	0	0	0	0	0	0	0	0	0	0	0	0	0	0	0
Otu1559	0	0	0	0.000635081	1.41227e-05	2.15296e-05	1.2135e-05	0	0	0	0	0	0	0	3.60845e-05	0	0	0	0	9.54039e-05	0	0	0	0	0	0	0	0	0	0	0	0	0	0	0	0
Otu3306	0.000304334	0	0	5.77731e-05	7.0609e-05	1.07649e-05	4.85381e-05	0	1.72356e-05	1.75739e-05	1.42947e-05	2.05384e-05	0.000126875	0	0	0	0	0	0	5.56548e-05	0	0	0	0	2.12603e-05	0	0	0	0	0	0	0	0	0	0	5.60296e-05
Otu73	0	0	0	0	0.000832455	0	0	0	0	0	0	0	0	0	0	0	0	0	0	0	0	0	0	0	0	0	0	0	0	0	0	0	0	0	0	0
Otu303	0	0	0	0.000202172	0	0	0.00018199	0	8.61713e-05	0	0	0	0	0	0.000108244	0	0	0	0	0	0	0	0	0	0	0	0	0	0	0	0	0	0	0	0	0.000261409
Otu100	0.000121759	0	0	0	0	0	0	0	0	0	0	0	0	0.00033986	0	0.000375417	0	0	0	0	0	0	0	0	0	0	0	1.88435e-05	0	0	0	0	0	0	0	0
Otu1603	0.000142049	0	0	0	0	0	0	0.000141341	0.000155096	0	5.7176e-05	0	0	0	0	0	7.97163e-05	0	0	0.000286149	0	0	0	0	0	0	0	0	0	0	0	0	0	0	0	0
Otu16	0	7.24186e-05	1.7437e-05	0	0.000169442	0	0	0	0	0	0.000214371	0.000328498	0	3.09073e-05	0	3.12971e-05	0	0	0	0	0	0	0	0	0	0	0	0	0	0	0	0	0	0	0	0
Otu2353	2.02956e-05	0	0	0.000476398	0	0	0.00018199	0.000167034	0	0	0	0	0	0	0	0	0	0	0	0	0	0	0	0	2.12603e-05	0	0	0	0	0	0	0	0	0	0	0
Otu1842	2.02956e-05	1.81058e-05	1.7437e-05	0	0	0	0.000606336	3.8552e-05	0	0	0	0	0	0	0.000108244	5.21606e-05	0	0	0	0	0	0	0	0	0	0	9.02308e-06	0	0	0	0	0	0	0	0	0
Otu1092	0	0	0	0	0	0	0.000218379	0	5.17048e-05	0	0.000100053	0	0	0	0	0.00022946	0	0	0	0	0	0	0	0	0	0	0.000279628	0	0	0	0	0	0	0	0	0
Otu905	0	0	0	0	0	0.000881838	0	0	0	0	0	0	0	0	0	0	0	0	0	0	0	0	0	0	0	0	0	0	0	0	0	0	0	0	0	0
Otu782	0	0	0	0	0	0	0	0	0	0	0	0	0	0	0	0	0	0	0	0.000889622	0	0	0	0	0	0	0	0	0	0	0	0	0	0	0	0
Otu1902	0	5.43151e-05	0	0	2.8245e-05	0	7.28051e-05	0	1.72356e-05	0.000298659	7.14688e-05	0	0	3.09073e-05	0	0.000104315	0.000212544	0	0	0	0	0	0	0	0	0	0	0	0	0	0	0	0	0	0	0
Otu1106	0	0	0	0	0	0	0.000400277	0	0	0	0	0	0	0	0.00050491	0	0	0	0	0	0	0	0	0	0	0	0	0	0	0	0	0	0	0	0	0
Otu184	0	0	3.48733e-05	0	0	0	0	0	0	0	0	0	0	0	0.000901213	0	0	0	0	0	0	0	0	0	0	0	0	0	0	0	0	0	0	0	0	0
Otu760	0	0	0	0	0	0	0	0	0	0	0	0	0	0	0	0	1.32871e-05	0	0	0.000937229	0	0	0	0	0	0	0	0	0	0	0	0	0	0	0	0
Otu914	0	0	0.000296334	0	0.000635068	0	0	0	0	0	0	0	0	0	0	0	0	0	0	0	0	0	0	0	2.12603e-05	0	0	0	0	0	0	0	0	0	0	0
Otu3209	0	0	0	0	0	0	0	0	0	0	0	0	0	0	0	0	0	0	0	0.000635631	0	0	0	0	0	0	0	0	0	0	0	0.000318409	0	0	0	0
Otu2788	2.02956e-05	0	0	0	0	1.07649e-05	0.000376028	0	1.72356e-05	0	0	0	3.17223e-05	0	0	0	0	0	1.07367e-05	0	0	0	0	0	0	0	0	0	0	0	0	0	0	0	0.000495912	0
Otu384	0	0	0	0	0	0	0	0	0	0	0	0	0	0	0	0	0	0	0	0	0	0	0	0	0	0	0	0	0	0.000969761	0	0	0	0	0	0
Otu1357	0	0.000524762	0	0.000173296	7.0609e-05	0	0	0	0	0	2.85889e-05	0	0	0	0	0	0	0	0	0	0	0	0	0	0	0	0	0	0	0	0	0	0	0	0	0.000205406
Otu2528	6.08838e-05	0.000108623	3.48733e-05	1.4444e-05	2.8245e-05	7.53488e-05	0	1.2851e-05	3.44706e-05	0	2.85889e-05	6.16123e-05	0	0.000154515	3.60845e-05	1.04326e-05	5.31458e-05	0	0	7.95113e-06	0	0	6.13021e-05	0	0.000191305	0	0	5.65279e-05	0	0	0	0	0	0	0	0
Otu3206	0	1.81058e-05	1.7437e-05	1.4444e-05	2.8245e-05	5.38219e-05	6.06718e-05	1.2851e-05	3.44706e-05	0	1.42947e-05	0	0.000317119	9.27154e-05	7.21659e-05	4.1729e-05	2.65737e-05	0	1.07367e-05	5.56548e-05	0	5.27665e-05	6.13021e-05	0	0	0	9.02308e-06	0	0	0	0	0	0	0	0	3.73538e-05
Otu1481	0	0	3.48733e-05	0	0	0.000451897	0	0	0.000120635	0	0	0	0	0	0	0	0.000424985	0	0	0	0	0	0	0	0	0	0	0	0	0	0	0	0	0	0	0
Otu841	0.000223199	0	0	0	0	0	0.000630572	0	0	0	0	0	0	0	0	0	0	0	0	0	0	0	0	0	0.000106291	0	0	7.53689e-05	0	0	0	0	0	0	0	0
Otu1405	0	0	0	0	5.64881e-05	0	7.28051e-05	0	0	0	8.57612e-05	0	6.34423e-05	0.000216305	0	0	0	0	0	0	0	0	0	0	0	0	0	0	0	0	0	0	0	0	0	0.000541317
Otu3030	0	0	0	1.4444e-05	0	0	0	0	0	0.000263534	0.000200083	0	3.17223e-05	0.000123616	0	0.000427532	0	0	0	0	0	0	0	0	0	0	0	0	0	0	0	0	0	0	0	0
Otu835	0	0	1.7437e-05	0	0	0	0.00100606	0	0	0	0	0	0	0	0	0	0	0	0	0	0	0	0	0	4.25195e-05	0	0	0	0	0	0	0	0	0	0	0
Otu1602	0	0	0	0.000245482	0	0.000204488	0	0	5.17048e-05	0	2.85889e-05	0	0.000158588	9.27154e-05	3.60845e-05	0	0	0	0	0	0	0	0	0	0	0	0	1.88435e-05	0	0	0.000240635	0	0	0	0	0
Otu128	0	0	0	0.000173296	0	0	0.000206249	0	0.000103403	0	0	0	0	0	3.60845e-05	0	0	0	0	0	0	0	0	0	0	0	0	0	0	0	0	0	0	0	0	0.000559971
Otu710	0	0	1.7437e-05	0	0	0	0	0	0	0	0	0	0	0	0	0	0	0	0	0	0	0	0	0	0	0.00108119	0	0	0	0	0	0	0	0	0	0
Otu629	0	0	0	0	0	0	0	0	0	0	0	0	0	0	0	0	0	0	0	0	0	0	0	0	0	0	0.00109943	0	0	0	0	0	0	0	0	0
Otu781	0	0	1.7437e-05	0	0	0	0	0.00105252	0	0	0	0	3.17223e-05	0	0	0	0	0	0	0	0	0	0	0	0	0	0	0	0	0	0	0	0	0	0	0
Otu832	0	0	0.00111456	0	0	0	0	0	0	0	0	0	0	0	0	0	0	0	0	0	0	0	0	0	0	0	0	0	0	0	0	0	0	0	0	0
Otu1209	4.05902e-05	0.000108623	6.97438e-05	0.000129979	0	0	0	0	0	8.78623e-05	5.7176e-05	0	0	0	3.60845e-05	0	0.000398435	0	0	0	0	0	0	0	0	0	0	0	0	0	0	0	0	0	0	0.000186737
Otu1004	0	0	0	0	0	0	0	0	0	0	0	0	0	0.000154515	0	0	0	0	0	0	0	0	0	0	0	0.000965159	0	0	0	0	0	0	0	0	0	0
Otu3656	0	7.24186e-05	0	0	0.000155325	0	0	0.000295478	6.89384e-05	0	0	0.000513169	0	0	0	0	2.65737e-05	0	0	0	0	0	0	0	0	0	0	0	0	0	0	0	0	0	0	0
Otu1634	0	0	0	0	0	0.000204488	1.2135e-05	0	0	0	0	2.05384e-05	0	3.09073e-05	0	0.000771338	2.65737e-05	0	0	0	0	0	0	0	0	0	0	0	4.52084e-05	0	0	0	2.17697e-05	0	0	0
Otu3738	2.02956e-05	0	0.000400874	4.33305e-05	0	5.38219e-05	1.2135e-05	0	0	7.02912e-05	0.000214371	0.000123216	0	9.27154e-05	0	1.04326e-05	1.32871e-05	0	0	7.95113e-06	0	0	0	0	0	8.9465e-06	0	0	0	0	0	7.58388e-06	0	0	0	5.60296e-05
Otu1059	0	0	0	0	0	0	0	0	0	0	0	0	0	0	0	0	0	0	0	0	0	0	0	0	0	0	0.00114443	0	0	0	0	0	0	0	0	0
Otu496	0	0	0	0.001154	0	0	0	0	0	0	0	0	0	0	0	0	0	0	0	0	0	0	0	0	0	0	0	0	0	0	0	0	0	0	0	0
Otu1292	0.000426008	0	0	0	1.41227e-05	0	4.85381e-05	0.00066775	0	0	0	0	0	0	0	0	0	0	0	0	0	0	0	0	0	0	0	0	0	0	0	0	0	0	0	0
Otu1131	0	0	0	0.000663927	0	0	0	0	0	0	0	0	0	0.000525126	0	0	0	0	0	0	0	0	0	0	0	0	0	0	0	0	0	0	0	0	0	0
Otu58	0	0	0	0	0	0	0	0	0	0	0	0	0	0	0.00118921	0	0	0	0	0	0	0	0	0	0	0	0	0	0	0	0	0	0	0	0	0
Otu1282	8.11765e-05	0	0	0	0	0.000441143	0	0	0	0	0.000242946	0	0	0.000432503	0	0	0	0	0	0	0	0	0	0	0	0	0	0	0	0	0	0	0	0	0	0
Otu1739	6.08838e-05	0.000271508	0	0.000505254	0	0	0	0.000141341	0	0	0	0	6.34423e-05	0	0	0.000156463	0	0	0	0	0	0	0	0	0	0	0	0	0	0	0	0	0	0	0	0
Otu1836	0	0	0	0.000375388	0	0	0	0	0.000103403	0	0	0	0	0.000216305	0	0	0	0	0	0	0	0	0	0	0	0	0	0	0	0	0	0	0	0	0	0.000504006
Otu3202	0	1.81058e-05	5.23089e-05	1.4444e-05	0	0	9.70707e-05	0	0	1.75739e-05	1.42947e-05	4.10758e-05	3.17223e-05	0	0	0	0.000823031	0	0	0	0	2.6384e-05	0	0	0	0	0	0	0	0	0	0	6.53058e-05	0	0	0
Otu146	0	0	0	0	0	0	0	0	0	0	0	0	0	0	0	0	0	0	0	0	0	0	0	0	0	0	0	0	0	0	0.00120184	0	0	0	0	0
Otu852	0	0.00113919	0	0	0	0	0	0	0	0	0	0	0	0	0	0	0	0	0	0	0	0	0	0	0	0	3.60912e-05	3.76861e-05	0	0	0	0	0	0	0	0
Otu1270	0	0	0.000244054	0	0	0.000150685	0	0	0	0	8.57612e-05	0	0	0.000247197	0	0	0	0	0	0	0	0	0	0	0	0	0	0	0	0	0	0	0	0	0	0.00048535
Otu978	0	0	0	0	0	0	0	0	0	0	0	0	0	0	0	0	0	0	0	7.95047e-05	0	0	0	0	0	0.000741933	1.8046e-05	0	0.000203401	0	6.87664e-05	0	0.000108838	0	0	0
Otu634	0	0	0	0	0	0	0	0	0	0	0	0	0	0	0	0	0	0	0	0	0	0	0	0	0	0	0	0	0	0.000633559	0	0.000591145	0	0	0	0
Otu741	0	0	1.7437e-05	0	0	0	0	0	0	0	0	0	0	0	0	0	0	0	0	0	0	2.6384e-05	0	0	0	0	0	0	0	0.00118717	0	0	0	0	0	0
Otu740	0	0	0	0	0	0	0	0	0	0	0	0	0	0.00123458	0	0	0	0	0	0	0	0	0	0	0	0	0	0	0	0	0	0	0	0	0	0
Otu988	0	0	0	0.000433111	0.000282367	0	0	0	0	0	0	0.000123216	0	0	0	0	0	0	0	0	0	0	0	0	0	0	0.000396838	0	0	0	0	0	0	0	0	0
Otu742	0	0	1.7437e-05	0	0	0	0	0	0	0	0	0	0	0	0	0	0	0	0.00109378	0	0	0	0	0	0.000127546	0	0	0	0	0	0	0	0	0	0	0
Otu1155	0	0.000162925	0.000278908	0.000187734	0	1.07649e-05	0.000145598	0	0	8.78623e-05	2.85889e-05	0	0	0.00033986	0	0	0	0	0	0	0	0	0	0	0	0	0	0	0	0	0	0	0	0	0	0
Otu680	0	0	0	0	0	0	0	0	0	0	0	0	0	0	0	0	0	0	0.00124369	0	0	0	0	0	0	0	0	0	0	0	0	0	0	0	0	0
Otu325	0	0	0	0	0	0	0	0	0	0	0	0	0	0	0	0	0	0	0	0	0	0.00113307	0	0	0	0	0	0.000113048	0	0	0	0	0	0	0	0
Otu130	0	0.000452418	0.000139476	0	7.0609e-05	0	0	0.00030832	0.000275688	1.75739e-05	0	0	0	0	0	0	0	0	0	0	0	0	0	0	0	0	0	0	0	0	0	0	0	0	0	0
Otu3149	2.02956e-05	3.62108e-05	3.48733e-05	1.4444e-05	0	0.000742154	0	3.8552e-05	0	3.5147e-05	2.85889e-05	4.10758e-05	0	3.09073e-05	0	1.04326e-05	1.32871e-05	0	0	7.95113e-06	0	0	0	0	0	0	0	0	0	0	0.000103146	7.58388e-06	4.35383e-05	0	0	5.60296e-05
Otu619	0	0	0	0	0	0	0	0	0	0	0	0	0	0	0	0	0	0	0	0	0	0	0	0	0	0	0	0	0	0	0	0.00126468	0	0	0	0
Otu2941	0	1.81058e-05	0	0.000534108	0	0	0.000485137	0.000115646	0	0	0	4.10758e-05	0	0	0	0	0	0	0	0	0	2.6384e-05	0	0	0	0	9.02308e-06	0	0	0	0	0	0	0	0	3.73538e-05
Otu651	0	0	0	0	0	0	0	0	0	0	0	0	0	0	0	0	0	0	0	0.00110381	0	0	0	0	0	0	0	9.42091e-05	0	6.93405e-05	0	0	0	0	0	0
Otu2093	0	1.81058e-05	0.000383452	0	4.23667e-05	0.000763647	0	0	0	0	0	0	0	0	0	0	0	0	0	3.97542e-05	0	0	0	0	0	0	0	0	0	0	0	0	0	0	3.10111e-05	0
Otu1160	0	0	0	0	0	0	0	0	0	0	0	0	0	0	0	0	0	0	0	7.95113e-06	0	0	0	0	0	0.00120611	0	0	4.52084e-05	0	0	0	2.17697e-05	0	0	0
Otu915	0	0	0	0	0	0	0	0	0	0	0	0	0	0	0	0	0	0	0	0.000961031	0	0	0	0	0.000127546	0	0	0.000131887	0	0	0	6.06673e-05	0	0	0	0
Otu2417	0.000202913	1.81058e-05	5.23089e-05	0	0.000381152	1.07649e-05	0	0.000565086	0	0	0	2.05384e-05	0	0	0	0	0	0	0	0	0	0	0	0	0	0	0	1.88435e-05	0	0	0	1.51676e-05	0	0	0	0
Otu2325	4.05902e-05	1.81058e-05	0	0	1.41227e-05	1.07649e-05	1.2135e-05	0.000295478	0	0.000597113	2.85889e-05	2.05384e-05	9.516e-05	3.09073e-05	3.60845e-05	1.04326e-05	0	0	0	2.38529e-05	0	0	0	0	2.12603e-05	1.78928e-05	1.8046e-05	0	0	0	0	0	0	0	0	1.86773e-05
Otu951	0.000426008	5.43151e-05	0	0	0	1.07649e-05	0	0.00017988	3.44706e-05	0.000105433	5.7176e-05	0	0	0	0	0.000354569	9.30009e-05	0	0	0	0	0	0	0	0	0	0	0	0	0	0	0	0	0	0	0
Otu2678	0	3.62108e-05	0	7.22151e-05	4.23667e-05	2.15296e-05	1.2135e-05	0.000192726	0	0	2.85889e-05	0	0.000570648	0	0	0	0	0	3.22093e-05	0	0	0	0	0	0	0	0	0	0	0	0	0	0	0.000276005	0	3.73538e-05
Otu924	0	0	0	0	0	0	0	0	0	0	0	0	0	0	0	0	0.0013267	0	0	0	0	0	0	0	0	0	0	0	0	0	0	0	0	0	0	0
Otu853	0	1.81058e-05	0	0	0	0	0	0	0	0	0	0	0	0	0	0	0	0	0	0	0	0	0	0	0.000191305	0	0.00111743	0	0	0	0	0	0	0	0	0
Otu1311	0.000101468	0.000144825	0	0	0.000395262	0	0.000109203	0	8.61713e-05	0	0.000100053	0.000246397	0	0	0	0.000156463	0	0	0	0	0	0	0	0	0	0	0	0	0	0	0	0	0	0	0	0
Otu831	0	0	0	0	0	0	0	0	0	0	0	0	0	0	0	0	0	0	0.00134004	0	0	0	0	0	0	0	0	0	0	0	0	0	0	0	0	0
Otu2086	8.11765e-05	0.000199122	0.000174338	0	1.41227e-05	0	0.00016986	0.000385366	0	0	0.000157216	0	0	0	7.21659e-05	9.38846e-05	0	0	0	0	0	0	0	0	0	0	0	0	0	0	0	0	0	0	0	0
Otu963	0	0	0	0	0	0	0	0	0	0	0	0	0	0	0	0	0	0	0	0	0	0.000395592	0	0	0	0.000607943	0	0	2.26048e-05	0	0	0	0.000326431	0	0	0
Otu898	0	0	0	0	0	0	0	0	0	0	0	0	0	0	0	0	0	0	0	0	0	0	0	0	0.000191305	0.00117042	0	0	0	0	0	0	0	0	0	0
Otu1939	0	9.05214e-05	0	0	0	1.07649e-05	9.70707e-05	0	0	0	0.000142926	4.10758e-05	0	0	0	0.000906702	6.64313e-05	0	0	0	0	0	0	0	0	0	0	0	0	0	0	0	0	0	0	1.86773e-05
Otu1868	0	0	1.7437e-05	0	0	0	0.00016986	0	0.000172325	0	0	0	0	0.000401624	0.000613028	0	0	0	0	0	0	0	0	0	0	0	0	0	0	0	0	0	0	0	0	0
Otu1032	0	0	0	0	0	0	0	0	0	0	0	0	0	0	0	0.00137494	0	0	0	0	0	0	0	0	0	0	0	0	0	0	0	0	0	0	0	0
Otu3856	0	0	0	0	0	0	0	0	0	0	0	0	0	0	0	0	0	0	0	0	0	0	0	0	0	0	0	0	0	0	0	0.00137809	0	0	0	0
Otu2816	2.02956e-05	3.62108e-05	0	1.4444e-05	1.41227e-05	0	0	2.57017e-05	0	0	0	0	0	3.09073e-05	3.60845e-05	0	0	0	0	0	0	0	0	0	0	0.00120611	0	0	0	0	0	0	0	0	0	0
Otu1169	0	0	0	0	0	0	0	0	0.00032736	0	0	0	3.17223e-05	0.000278087	0	0.000750509	0	0	0	0	0	0	0	0	0	0	0	0	0	0	0	0	0	0	0	0
Otu1938	0	0.000253412	0	0	0	0	0.00018199	0.000192726	0	0	0.000257233	0	0.000158588	0	0.000108244	0	0	0	0	0	0	0	0	0	0	0	0	0	0	0	0	0	0	0	0	0.000242743
Otu2089	0.000121759	3.62108e-05	1.7437e-05	0.000259918	0.000169442	0.000236767	2.42697e-05	8.99493e-05	3.44706e-05	0	0.000142926	0.00016428	3.17223e-05	0	0	6.2592e-05	0	0	0	0	0	0	0	0	2.12603e-05	0	0	0	0	0	0	0	0	0	0	0
Otu2613	0	0	0	0	0	0	0	0	0.00134233	0	0	0	0	0	0	0	1.32871e-05	0	0	0	0	0	0	0	6.37777e-05	0	0	0	0	0	0	0	0	0	0	0
Otu3495	0	0	0	0	0	0	0	0	0	0	0	0	0	0	0	0	0	0	0	0	0	0	0	0	0	0.00142018	0	0	0	0	0	0	0	0	0	0
Otu3945	0	0	0	0	2.8245e-05	0	2.42697e-05	3.8552e-05	1.72356e-05	0	1.42947e-05	0	0.00123546	3.09073e-05	3.60845e-05	0	0	0	0	0	0	0	0	0	0	0	0	0	0	0	0	0	0	0	0	0
Otu54	0	0.00137389	0	0	0	1.07649e-05	0	0	0	0	0	0	0	0	0	0	0	0	0	0	0	0	0	0	4.25195e-05	0	0	0	0	0	0	0	0	0	0	0
Otu3205	2.02956e-05	0	1.7437e-05	0	0	0	0	3.8552e-05	0	0	1.42947e-05	0	0	0	0	0	0.0013002	0	0	0	0	0	0	0	0	0	0	1.88435e-05	0	0	0	0	0	0	0	1.86773e-05
Otu1707	0	0	0	0	0.000381152	0	0	0.000334004	0	0	0	0	0	0.000185411	0	0	0.000438259	0	0	0	0	0	0	0	0	0	0	0	0	0	0	0	0	0	9.30266e-05	0
Otu645	0	0	0	0	0	0	0	0	0	0	0	0	0	0	0	0	0	0	0	0.00143679	0	0	0	0	0	0	0	0	0	0	0	0	0	0	0	0
Otu164	0	0	0	0	0	0	0	0	0	0	0	0	0	0	0	0	0	0	0	0	0	0	0	0	0	0	0	0	0	0	0.00144181	0	0	0	0	0
Otu613	0	0	0	0	0	1.07649e-05	0.000715387	0	8.61713e-05	0	0	0	0	0	0	0.000615096	0	0	0	0	0	0	0	0	2.12603e-05	0	0	0	0	0	0	0	0	0	0	0
Otu707	0	0	0	0	0	0	0	0	0	0	0.00145564	0	0	0	0	0	0	0	0	0	0	0	0	0	0	0	0	0	0	0	0	0	0	0	0	0
Otu1791	2.02956e-05	0	0.000122044	0	1.41227e-05	0	0	2.57017e-05	0	0	0.000314375	0	0	0	0.000252528	0.000177321	0.000371884	0	0	7.95113e-06	0	0	0	0	2.12603e-05	0	0	5.65279e-05	0	9.90647e-06	0	2.27512e-05	0	0	3.10111e-05	1.86773e-05
Otu1099	0	0	0	0	0	0.000387369	0	0.000385366	0	0	0	0.000184811	0	0	0	0.000364993	0	0	0	0	0	0	0	9.23736e-05	0	0	0	5.65279e-05	0	0	0	0	0	0	0	0
Otu958	0	0	0	0	0	0	0	0	0	0	0	0	0	0.00148108	0	0	0	0	0	0	0	0	0	0	0	0	0	0	0	0	0	0	0	0	0	0
Otu810	0	0	3.48733e-05	0	0	0	0	0	0	0	4.28827e-05	0	0	0	0	0	0	8.42697e-05	7.51514e-05	7.95113e-06	0	0.000211027	0	0	0	0.000616877	4.51135e-05	0	0.000135611	3.96245e-05	0	8.34154e-05	0.000108838	0	0	0
Otu1886	0	0	0	0.00040425	0	0.000376613	0	0	0	0	0	0	0.000475592	0	0.000180392	0	0	0	0	0	0	0	0	0	0	0	0	0	0	0	0	0	0	0	6.20199e-05	0
Otu993	0	0	1.7437e-05	0	0	0	0	0	0	0	1.42947e-05	0	0	0	0	0	0.00139293	0	1.07367e-05	3.97542e-05	0	2.6384e-05	0	0	0	0	0	0	0	0	0	0	0	0	0	0
Otu2206	0	0	0	0	0	0	0	0	0	0	2.85889e-05	0.0013125	0	0	0	2.0865e-05	0	0.000147461	0	0	0	0	0	0	0	0	0	0	0	0	0	0	0	0	0	0
Otu1000	0	0	0	0	0	0	0	0	0	0	0	0	0	0	0	0	0	0	1.07367e-05	0	0	0	0	0	0	0.000715138	0	0	0.000474454	0	3.43846e-05	0	0.000282921	0	0	0
Otu867	0	0	0	0	0	0	0	0	0	0	0	0	0	0	0	0	0.00152535	0	0	0	0	0	0	0	0	0	0	0	0	0	0	0	0	0	0	0
Otu850	0	0	0	0	0	0	0	0	0	0	0	0	0	0	0.00154893	0	0	0	0	0	0	0	0	0	0	0	0	0	0	0	0	0	0	0	0	0
Otu894	0	0	0.000592465	0.000375388	0	1.07649e-05	0	0	0	0	0	0	0	0	0	0	0.000570977	0	0	0	0	0	0	0	0	0	0	0	0	0	0	0	0	0	0	0
Otu1408	0	0	0.000156908	0.000577385	9.88493e-05	0	0	0	0.000155096	0.000562012	0	0	0	0	0	0	0	0	0	0	0	0	0	0	0	0	0	0	0	0	0	0	0	0	0	0
Otu1308	0	0	8.7178e-05	0	0	0	0.000751731	0	1.72356e-05	0	0	0	9.516e-05	0	0	0	0	0	0	0	0	0	0.000306424	0	0.000170053	0	0	0	0	0	0	0	0	0	0.000124031	0
Otu3028	6.08838e-05	9.05214e-05	0	0.000158857	8.47294e-05	6.45855e-05	9.70707e-05	1.2851e-05	0	5.27195e-05	5.7176e-05	0	0.000222008	0	7.21659e-05	0	0	0	2.14732e-05	4.77046e-05	0	0	0	0	0	0	0	1.88435e-05	0	0	0	0	0	0.000276005	0	0.000242743
Otu484	0	0	0	0	0	0	0	0	0	0	0	0	0	0	0	0	0	0	0	0	0	0	0	0	0	0	0	0	0	0	0	0.00158216	0	0	0	0
Otu201	0	0	0	0	0	0	0.000230508	0	0	0	0	0	0	0.000957106	0	0	0	0	0	0	0	0	0	0	0	0	0	0	0	0	0	0	0	0	0	0.000410716
Otu2979	0	0	0	0	0	0	0.0015989	0	0	0	0	0	0	0	0	0	0	0	0	0	0	0	0	0	0	0	0	0	0	0	0	0	0	0	0	0
Otu1449	0.000426008	0.000253412	0.000122044	0	0	0.000161446	3.64041e-05	0.000321162	0	0	1.42947e-05	0	0	0	0	0	0.000278943	0	0	0	0	0	0	0	0	0	0	0	0	0	0	0	0	0	0	0
Otu517	0	0	0	0	0.00128329	0	0	0	0	0	0	0	0	0	0	0	0	1.05346e-05	0	0	0	0	0	0	0	0	0	0	0	0	0	0	0	0	0.000341	0
Otu494	0	0	0	0	0	0	0	0	0	0	0	0	0	0	0	0	0	0	0	0	0	0	0	0	0	0	0	0	0	0	0	0.00164261	0	0	0	0
Otu1372	0	0	0	0	0	0	0	0	0.000361804	0	0	0.00129203	0	0	0	0	0	0	0	0	0	0	0	0	0	0	0	0	0	0	0	0	0	0	0	0
Otu1233	0.000101468	0	0	0.000505254	0	0.000591675	0	0	0	0	0.000114344	0.000123216	0	0	0	0.000219032	0	0	0	0	0	0	0	0	0	0	0	0	0	0	0	0	0	0	0	0
Otu475	0	0	0	0	0	0	0	0.00066775	0.00101573	0	0	0	0	0	0	0	0	0	0	0	0	0	0	0	0	0	0	0	0	0	0	0	0	0	0	0
Otu923	0	0	0.000209198	0	0	1.07649e-05	0.000533621	0	0	0	0	0	0	0	0.000937223	0	0	0	0	0	0	0	0	0	0	0	0	0	0	0	0	0	0	0	0	0
Otu4399	0	1.81058e-05	0	0.000245482	0.000169442	0.000161446	0	0	0.000172325	0	0	2.05384e-05	0.000190299	0.000370743	0	0.00026074	0	0	0	0	0	0	0	0	0	0	0	0	0	9.90545e-05	0	0	0	0	0	0
Otu1737	0	0.000181024	0.000278908	0.000346523	0.000155325	0	0	0.00017988	0.000155096	5.27195e-05	0.000100053	0	6.34423e-05	0	0.000180392	0	0	0	0	0	0	2.6384e-05	0	0	0	0	0	0	0	0	0	0	0	0	0	0
Otu1079	0	0	0	0	0	0	0.000836523	0	0	0	0	0	0	0	0	0	0.000823031	0	0	0	0	0	0	0	6.37777e-05	0	0	0	0	0	0	0	0	0	0	0
Otu1235	0.000385453	3.62108e-05	0.000191768	0	0.000494022	0	0	0	0.000172325	3.5147e-05	0	0	0	0	0	9.38846e-05	0	0	0	0	0	0	0	0	0	0	0	0	0	0	0	0	0	0	0	0.000317405
Otu616	0	0	1.7437e-05	0	0	0	0	0	0	0	0	0	0	0	0	0	0	0	0	0	0	0	0	0	0	0.00171436	0	0	0	0	0	0	0	0	0	0
Otu1488	0	0	0	0	0	0	0	0	0	0	0.000599973	0.00114866	0	0	0	0	0	0	0	0	0	0	0	0	0	0	0	0	0	0	0	0	0	0	0	0
Otu1312	0	0.00117531	0	0	0	0	0	0	0	0	0	0	0	0	0	0.000573422	0	0	0	0	0	0	0	0	0	0	0	0	0	0	0	0	0	0	0	0
Otu1486	0.000101468	0	0	0.000231046	1.41227e-05	0	0.000400277	0	0	0	1.42947e-05	8.21477e-05	0	0	0.000396764	0	0.000491351	0	0	0	0	0	0	0	2.12603e-05	0	0	0	0	0	0	0	0	0	0	0
Otu1041	0	0	0	0	0.00176179	0	0	0	0	0	0	0	0	0	0	0	0	0	0	0	0	0	0	0	0	0	0	0	0	0	0	0	0	0	0	0
Otu1778	0	9.05214e-05	0	0.00044754	8.47294e-05	0.000226007	9.70707e-05	0	0	0.000105433	0	0	0	0	0	0.000166892	0.000318778	0	0	0	0	0	0	0	0	0.000214665	0	0	0	0	0	0	0	0	0	3.73538e-05
Otu1119	0	1.81058e-05	0	0	0	1.07649e-05	0	0	0	8.78623e-05	1.42947e-05	0	0.000697356	3.09073e-05	0	0	0	0	0	0	7.46505e-05	0	0	0	0	0	0	0	0	0	0	0	0	0	0	0.000858327
Otu1234	0	0	0	0	1.41227e-05	6.45855e-05	0.000206249	0.000154187	0.000120635	0	1.42947e-05	0.000431102	0.000570648	3.09073e-05	0	0	0.000119569	0	0	0	0	0	0	0	0	0	0	0	0	0	0	0	0	0	0	7.47045e-05
Otu4156	0	0	0	0	0	0	0	0	0	0	0	0	0	0	0	0	0	0	0	0.000166943	0	0	0	0	0	0.0005454	2.70687e-05	0.000244901	0.000767903	0	6.87664e-05	0	0	0	0	0
Otu897	0	0	0	0	0	0	0	0	0	0	0	0	0	0	0	0	0	0	0	0	0	0	0	0	0	0	0	0	0	0.000584095	0.000412435	0.000825864	0	0	0	0
Otu1254	0	0	1.7437e-05	0	0.000663271	0	0.000157729	0	0	0	0.000200083	0	0	0	0.00036071	0.000114745	0.000332055	0	0	0	0	0	0	0	0	0	0	0	0	0	0	0	0	0	0	0
Otu90	0	0	0	0	0	0	0	0	0	0	0	0	0	0	0	0	0	0	0	0.00184869	0	0	0	0	0	0	0	0	0	0	0	0	0	0	0	0
Otu3258	8.11765e-05	0.000144825	0	0.000144418	5.64881e-05	6.45855e-05	3.64041e-05	0.000128493	1.72356e-05	0	1.42947e-05	4.10758e-05	9.516e-05	0.000154515	3.60845e-05	0	0	0	0.000354171	9.54039e-05	0	0	0	0	2.12603e-05	0	0	1.88435e-05	0	0	0	0	0	0.000276005	0	7.47045e-05
Otu666	0	0	0	0	0	0	0	0	0	0	0	0	0	0	0	0	0	3.16031e-05	0	0.000778519	0	0	0	0	0	0	0	0	0	0	0	0	0.00106543	0	0	0
Otu172	0	0	0	0	0	0	0	0	0	0	0	0	0	0.000710313	0	0	0.00116771	0	0	0	0	0	0	0	0	0	0	0	0	0	0	0	0	0	0	0
Otu1423	0	0	0	0	0.000437591	0	0	0.000141341	0	0	0	0	0	0	0	0.000542164	0	0	0	0	0	0.000764487	0	0	0	0	0	0	0	0	0	0	0	0	0	0
Otu2849	0	7.24186e-05	0	0.000317657	0	7.53488e-05	0.000315401	0.000115646	5.17048e-05	0.000105433	8.57612e-05	0.00016428	0	3.09073e-05	7.21659e-05	0.000114745	0.000371884	0	0	0	0	0	0	0	0	0	0	0	0	0	0	0	0	0	0	0
Otu1025	0.000466558	1.81058e-05	0.000348607	0	0.000169442	0.000182967	0.00018199	0	0.00032736	0	0.000214371	0	0	0	0	0	0	0	0	0	0	0	0	0	0	0	0	0	0	0	0	0	0	0	0	0
Otu1631	6.08838e-05	3.62108e-05	0	8.66567e-05	4.23667e-05	8.61119e-05	0	0	6.89384e-05	0	1.42947e-05	0	0.000443902	9.27154e-05	3.60845e-05	0.000239887	0.000570977	0	0	0	0	0	0	0	0	0	0	0	0	0	0	0	0	0	0	0.000130724
Otu1833	0.000121759	0	0	0	0	0.000215248	0	0	0	0	0.000314375	0	0.000855691	0	0	0.000406687	0	0	0	0	0	0	0	0	0	0	0	0	0	0	0	0	0	0	0	0
Otu429	0.000892108	0	0.000470553	0	0	0	0	0	0.000533986	0	0	0	0	0	0	0	0	0	0	0	0	0	0	0	2.12603e-05	0	0	0	0	0	0	0	0	0	0	0
Otu1318	0	0.000904366	0	0	0	0	0	0	0.000120635	0	0	0	0.000665683	0	0.000216462	0	0	0	0	0	0	0	0	0	0	0	0	3.76861e-05	0	0	0	0	0	0	0	0
Otu977	0	0	1.7437e-05	0	0	1.07649e-05	0	0	0	0	0	0	0	0	0	0	0.00148563	0	0	0	0	0	0	0	0	0	0.000432897	0	0	0	0	0	0	0	0	0
Otu1110	0	0	0	0	0.000522235	0	0	6.42514e-05	0.000172325	0	0	0	0.000348818	0	0	0	0.000212544	0	1.07367e-05	0	0	0	0	0	0	1.78928e-05	0.000144347	0	0	0	0	0	0.000456935	0	0	0
Otu1216	0	0	0	0	0.00115654	0	0	0	0	0	0.000414355	0	0.000380515	0	0	0	0	0	0	0	0	0	0	0	0	0	0	0	0	0	0	0	0	0	0	0
Otu2015	2.02956e-05	0.000108623	0.000104611	2.88875e-05	0	5.38219e-05	3.64041e-05	1.2851e-05	0.000120635	7.02912e-05	2.85889e-05	0.000102682	0.000697356	0	0.00014432	3.12971e-05	6.64313e-05	0	0	0	0	0	0	0	0	0	0	0	0.000338948	0	0	0	0	0	0	0
Otu1076	0.000142049	0	0	0	0	0	0	0.000244105	0	0	0.00065707	0	0	0.000154515	0.000180392	0.00026074	0.000159418	0	0	0	0	0	0	0	0	0	0	0	0	0	0	0	0	0	0	0.000168067
Otu1213	0	0	0	0	0	0	0	0	0	0	0	0	0	0	0	0	0	0	0	0	0	0	0	0	0.000361283	0	0	0.00161756	0	0	0	0	0	0	0	0
Otu774	0	0	0	0	0	0	0	0	0	0	0	0	0	0	0	0	0	0	0	0	0	0	0	0	0	0	0.00198058	0	0	0	0	0	0	0	0	0
Otu1033	0	0	0	0	0	0	0	0	0	0	0	0	0	0	0	0	0	0	0	0	0	0	0	0	0	0.000902667	0	0	0.000519613	0	0	0.000242618	0.000261164	0	6.20199e-05	0
Otu4074	0	9.05214e-05	1.7437e-05	4.33305e-05	1.41227e-05	0	0.000121335	0.000385366	1.72356e-05	0	0	0	0	6.18125e-05	0.00014432	0	9.30009e-05	0	0	0	0	0	0	0	0	0	0	0	0	0	0	0	0	0	0	0.00100743
Otu1246	0	0	0	4.33305e-05	0	0	0	0	0	0	0	0	0	0	0	0	0	0	0	0.000413266	0	7.91473e-05	0	0.000553947	0	0	0.000450925	0	0.000225995	0	0.000171896	0	0	0	6.20199e-05	0
Otu162	0	0	0.000679525	0	0	0	0.000339653	0	6.89384e-05	0	0	0	0.000919008	0	0	0	0	0	0	0	0	0	0	0	0	0	0	0	0	0	0	0	0	0	0	0
Otu672	0	0	0	0	0	0	0	0	0	0	0	0	0	0	0	0	0	0	0	0	0.00202594	0	0	0	0	0	0	0	0	0	0	0	0	0	0	0
Otu807	0.000162338	0	0	0.000259918	0.000211792	0.000570173	0.000121335	0.000577921	0.000137866	0	0	0	0	0	0	0	0	0	0	0	0	0	0	0	0	0	0	0	0	0	0	0	0	0	0	0
Otu2328	0.00204508	0	0	0	0	0	0	0	0	0	0	0	0	0	0	0	0	0	0	0	0	0	0	0	0	0	0	0	0	0	0	0	0	0	0	0
Otu1189	0	0.000253412	0.000139476	0.000303223	0	9.68747e-05	2.42697e-05	3.8552e-05	0.000137866	0.000193274	8.57612e-05	6.16123e-05	0	0.000370743	0.000108244	0	0	0	0	0	0	0	0	0	0	0	0	0	0	0	0	0	0	0	3.10111e-05	0.000205406
Otu1390	0	0	0.000104611	0	0	0	0	0	0.000137866	0	0	0	0.000348818	0	0.00100923	0.000458799	0	0	0	0	0	0	0	0	0	0	0	0	0	0	0	0	0	0	0	0
Otu2644	6.08838e-05	1.81058e-05	0	7.22151e-05	5.64881e-05	4.30581e-05	8.49381e-05	0.000205571	0	0	0	0.000143748	0	0.000308974	7.21659e-05	0	0	0	0.000868815	7.95113e-06	0	0	0	0	2.12603e-05	8.9465e-06	0	0	0	0	0	0	0	0	0	9.33786e-05
Otu4214	0	0	0	0	0	0	0	0	0	0	0	0	0	0	0	0	0	0	0	0	0	0	0	0	0	0	0	0	0	0	0	0	0	0	0	0.00206829
Otu1760	0.000730043	0.000162925	0	0	0.000409372	0	0	0	0.0007061	0	7.14688e-05	0	0	0	0	0	0	0	0	0	0	0	0	0	0	0	0	1.88435e-05	0	0	0	0	0	0	0	0
Otu1781	0	0	0	0	0	0	0	0	0	0	0	0	0	0	0	0	0	3.16031e-05	4.29452e-05	6.36049e-05	0	0.00015828	0	0	2.12603e-05	1.78928e-05	0.000234539	0	0.000497034	1.98127e-05	0	1.51676e-05	0.00100028	0	0	0
Otu1178	0	0	0	0	0	1.07649e-05	0	0	0	0.000123002	0.000185794	0	0	0	0.000288592	0	0.00149887	0	0	0	0	0	0	0	0	0	0	0	0	0	0	0	0	0	0	0
Otu933	0	0.000199122	0	0	0.000268253	1.07649e-05	0.000594218	0.000385366	0.000137866	0	0.000428637	0	0	0	0	0	0	0	0	0	0	0	0	0	8.50349e-05	0	0	0	0	0	0	0	0	0	0	0
Otu771	8.11765e-05	0.000162925	8.7178e-05	0.000101098	4.23667e-05	0.000193728	0.000230508	0	0.000258462	0	0.000271519	0	0.000126875	0	7.21659e-05	0.000250314	0	0	0	0	0	0	0	0	0	0	0	0	0	0	0	0	0	0	3.10111e-05	0.000205406
Otu1173	0.000101468	0	0.000174338	0.000274354	0	0	0	6.42514e-05	0.000774926	0	0.000142926	0.000246397	0	0	3.60845e-05	0	0.000278943	0	0	0	0	0	0	0	2.12603e-05	0	0	0	0	0	0	0	0	0	0	0
Otu907	0	0	1.7437e-05	0	0	0	0	0	0	0	0	0	0	0	0	0	0	0	0	0	0	0	0	0	0	0.00144694	0	0	0	0	0	0	0.000652617	0	0	0
Otu1763	0.000243484	0.000542846	0	0.000101098	5.64881e-05	0.000247526	4.85381e-05	0	0.000447904	5.27195e-05	0.000185794	0	3.17223e-05	0	7.21659e-05	4.1729e-05	0	0	0	0	0	0	0	0	0	0	0	0	0	0	0	0	0	0	3.10111e-05	1.86773e-05
Otu713	0.000304334	0.000271508	1.7437e-05	0	0	0.000279801	0	0	0	0.000597113	0	0	0	0	0.000288592	0.000323295	0	0	0	0	0	0	0	0	2.12603e-05	0	0	1.88435e-05	0	0	0	0	0	0	0	0
Otu358	0.000121759	0.000506677	0	0	0	0.000118399	8.49381e-05	0	0	0	0	0.000390063	0.000190299	0.000494254	0	0	0	0	0.000161023	0	0	0	0	9.23736e-05	0	0	0	0	0	0	0	0	0	0	0	0
Otu1358	0.000527376	0	0	0	0	0	0	0.000423884	0	0	0.000142926	2.05384e-05	0	0	0.00104523	0	0	0	0	0	0	0	0	0	0	0	0	0	0	0	0	0	0	0	0	0
Otu3012	0	0	0	0	0	0	0	0	0	0	0	0	0	0	0	0	0	0.00217523	0	0	0	0	0	0	0	0	0	0	0	0	0	0	0	0	0	0
Otu111	0	0	0	0.00076487	0	0	0	0	0	0	4.28827e-05	0	0	0	0.00111723	0	0.000252385	0	0	0	0	0	0	0	0	0	0	0	0	0	0	0	0	0	0	0
Otu1382	0	0	1.7437e-05	0	0.000395262	0	0.000485137	0	0	0	0.00030009	0	0	0	0	0.000302444	0.000690389	0	0	0	0	0	0	0	0	0	0	0	0	0	0	0	0	0	0	0
Otu144	0	0	0	0	0	0	0	0	0	0	0	0	0	0	0	0	0	0	0	0	0	0	0	0	0	0	0	0	0	0.00218385	0	7.58388e-06	0	0	0	0
Otu3703	2.02956e-05	0	3.48733e-05	1.4444e-05	4.23667e-05	0.000107637	0.000436648	0	6.89384e-05	0	0	0	0	6.18125e-05	7.21659e-05	1.04326e-05	1.32871e-05	2.1069e-05	0	0	1.49311e-05	0	0.000306424	0.000184728	0.000233806	1.78928e-05	9.02308e-06	0.000282566	0	5.94354e-05	0	3.03347e-05	0	0	0.000155033	0
Otu1218	0	7.24186e-05	0.000122044	0.000966686	7.0609e-05	0	0.000376028	0	0.000189554	0.000298659	0	0	9.516e-05	0	0	0	1.32871e-05	0	0	0	0	0	0	0	0	0	0	0	0	0	0	0	0	0	0	0
Otu1040	0	0	0	0	0	1.07649e-05	0	0.000654919	0.00122203	0	0	0	0	0	0	0	0	0	0	0	0	0	0	0	0	0	0	5.65279e-05	0	0.000267395	0	0	0	0	0	0
Otu1958	0	3.62108e-05	1.7437e-05	1.4444e-05	0	0	1.2135e-05	2.57017e-05	0	0	2.85889e-05	0	0	9.27154e-05	0	0	1.32871e-05	0	0	0	0	0	0	0	0	0	0	0	0	0	0	0	0	0	3.10111e-05	0.00195675
Otu768	0	3.62108e-05	0	0	0	1.07649e-05	0	0	0.000379026	0	1.42947e-05	0	0	0	7.21659e-05	0.00158289	5.31458e-05	0	0	0	0	0	0	0	4.25195e-05	0	0	0	0	0	0	0	0	0	0	3.73538e-05
Otu2533	0	0	0	0	0	0	0	0	0	0	0	0	0	0	0	0	3.986e-05	0	0.00215276	0	2.98618e-05	0	0	0	0	0	0	0	0	0	0	1.51676e-05	0	0	0	0
Otu1	0	0	0	0	0	0	0	0.000821701	0	0	0	0	0	0.000833727	0	0.000302444	0.000239105	0	0	0	0	0	0	0	4.25195e-05	0	0	0	0	0	0	0	0	0	0	0
Otu644	2.02956e-05	0	0	0	0.000225908	0	0.000606336	0	0	0	0	0.000102682	0.000222008	0	0	0.000979573	0	0	0	0	0	0	0	0	8.50349e-05	0	0	0	0	0	0	0	0	0	0	0
Otu2308	0	0	0	0	0	0	0	0	0	0	0	0	0	0	0	0	0	0	0	0	0	0	0	0	0	1.78928e-05	0	0	0	0	0.0017844	0.000333565	0.000108838	0	0	0
Otu755	0	0	0	0	0	0	0	0	0	0	0	0	0	0	0	0	0	0	0	0	0	0	0	0	0	0	0	1.88435e-05	0	0.00133533	0.000893116	0	0	0	0	0
Otu559	0	0	0	0	0	0	0	0.000731903	0	0	0	0.00151722	0	0	0	0	0	0	0	0	0	0	0	0	0	0	0	0	0	0	0	0	0	0	0	0
Otu1203	0	0.000126725	0.000174338	0.000231046	0.000282367	0	0	0	0.000396246	0.00021084	0	0.000410583	0	0	0	0.000427532	0	0	0	0	0	0	0	0	0	0	0	0	0	0	0	0	0	0	0	0
Otu1067	0	0	1.7437e-05	0.000158857	0	5.38219e-05	1.2135e-05	0.00118071	0	0	1.42947e-05	0	6.34423e-05	0	0.000108244	4.1729e-05	1.32871e-05	0	0	0	0	0	0	0	6.37777e-05	0	0	0	0	0.000524732	0	0	0	0	0	1.86773e-05
Otu1093	0	0.000506677	0.000191768	0	0.000183559	0.000161446	0	0.000102798	0	7.02912e-05	5.7176e-05	0	0	0	0	9.38846e-05	0.000570977	0	0	0	0	0	0	0	0	0	0	0	0	0	0	0	8.70722e-05	0.000276005	0	0
Otu887	0	0.000669412	3.48733e-05	0	0.000620965	1.07649e-05	0	0.000821701	0	0	0	0	0	0	0	0	0	0	0	0	0	0	0	0	0.000127546	0	0	1.88435e-05	0	0	0	0	0	0	0	0
Otu4033	6.08838e-05	0	0	0.000158857	0	0	1.2135e-05	0.000693413	0.000189554	0	0	0	0.000538965	0	0	0	0	0	0	0	0	0	0	0	2.12603e-05	0	0	0	0	0	0	0	0	0	0	0.000634579
Otu1138	0	0	1.7437e-05	0	0	0	0	0	0	0	0	0	0	0	0	0	0	0	0	0	0	0	0	0	0	0	0.000649183	0	0.00164707	0	0	0	0	0	0	0
Otu236	0	0.000832086	0	0	0.000620965	0	0.000860746	0	0	0	0	0	0	0	0	0	0	0	0	0	0	0	0	0	0	0	0	0	0	0	0	0	0	0	0	0
Otu1176	0.000202913	0	0	1.4444e-05	0	0.000344345	6.06718e-05	0.000796046	0	0	0.000628522	0	0	0	0	0	0	0	0	0	0	0	0	0	0	0	0	0	0	0	0	0	0	0.000276005	0	0
Otu1624	2.02956e-05	0	0	0.000202172	0.000635068	0	0.000485137	1.2851e-05	0	0	0	0.000882275	0	0	0	7.30231e-05	1.32871e-05	0	0	0	0	0	0	0	0	0	0	0	0	0	0	0	0	0	0	0
Otu2108	0	0.000199122	0	0.00059181	0.000155325	1.07649e-05	0.000351778	0	0.000120635	0	0.000185794	0	0	0.00033986	0	0.000375417	0	0	0	0	0	0	0	0	0	0	0	0	0	0	0	0	0	0	0	0
Otu324	0	0	0	0	0	0	0	0	0	0	0	0	0	0	0	0	0	0	0	0.00108795	0	0	0.000796253	0	2.12603e-05	0	0	0	0	0	0	0	0	0	0.000433954	0
Otu1156	0.000446283	0.000325789	0.000174338	0	0	0	0	0	0.000137866	0.000526907	0	0.000307974	0	0.000370743	0	0	1.32871e-05	0	0	0	0	0	0	0	4.25195e-05	0	0	0	0	0	0	0	0	0	0	0
Otu909	0.000365175	9.05214e-05	0	0	0	0	0.00016986	0	8.61713e-05	0	0.000557145	0	0.000190299	0.000216305	0	0	0	0	0	0	0	0	0	0	0	0	0	0	0	0	0	0	0	0	0	0.000671878
Otu3171	2.02956e-05	0.000560929	0	0	1.41227e-05	0	0	0.000102798	0	0.0009129	0	0	0	0	0	1.04326e-05	0	0	0	0	0	0	0	0	0	0	0	0	0	0	0	0	0	0	0	0.000727821
Otu1074	0.00236817	0	0	0	0	0	0	0	0	0	0	0	0	0	0	0	0	0	0	0	0	0	0	0	0	0	0	0	0	0	0	0	0	0	0	0
Otu824	0	0	0	0.00175863	0	0	0	0	0.000396246	0	0	0	0	0	0	0	0	0	0	0	0	0	0	0	0	0	0	0	0	0	0	0	0	0	0	0.000224075
Otu1531	0	0	0	0	0	0	0	0	0	0.00238354	0	0	0	0	0	0	0	0	0	0	0	0	0	0	0	0	0	0	0	0	0	0	0	0	0	0
Otu577	0	0	0	0	0	0	0	0	0	0	0	0	0	0	0	0	0	0.00240578	0	0	0	0	0	0	0	0	0	0	0	0	0	0	0	0	0	0
Otu1522	0	0	0.000609879	0.00059181	0	0	0	0	0	0	0	0	0	0	0.000288592	0.000521324	0.000358608	0	0	0	0	0	0	0	0	0	0	3.76861e-05	0	0	0	0	0	0	0	0
Otu918	0	0	0	0	0	0	0	0	0	0	0.00242337	0	0	0	0	0	0	0	0	0	0	0	0	0	0	0	0	0	0	0	0	0	0	0	0	0
Otu24	0	0	0	0	0.000197676	0.000656172	0	0	0	0	0	0	0	0	0.00129715	0	0	0	0	0.000278203	0	0	0	0	0	0	0	0	0	0	0	0	0	0	0	0
Otu936	0.000304334	0	0	0.000577385	0	0	0	0.000513745	0	0	0	0	0	0.000617729	0	0.000354569	0	0	0	0	0	0	0	0	0	0	0	0	0	0	0	0	0	0	6.20199e-05	0
Otu1220	0	0	0	0	0	0.000129161	0.000351778	6.42514e-05	0	0	0	0	0	0	0.000288592	4.1729e-05	0	0	0	0	0	0	0	0	0	0	0	0	0.00155698	0	0	0	0	0	0	0
Otu1158	0	0	0	0	0	0	0	0	0	0	0	0	0	0	0	0	0	0	0	0	0	0	0	0	0	0	0.000252575	0	0	0	0.00092743	0	0.00126084	0	0	0
Otu1205	0	0	0	0	0	0	0	0.000154187	0	0	0	0	0	0	0	0.000177321	0	0	1.07367e-05	0.000373546	0	0	0	0	2.12603e-05	0.000366656	7.21794e-05	0	0	0.000752248	0	0.000522977	0	0	0	0
Otu709	0	0	0	0	0	0	0	0	0	0	0	0	0	0	0	0	0	0	0	0	0	0	0	0	0	0.00247116	0	0	0	0	0	0	0	0	0	0
Otu521	0	0	0	0	0	0	0	0	0	0	0	0	0	0	0	0	0	0	0	0	0	0	0	0	0	0	0	0	0	0	0	0	0	0.00247776	0	0
Otu492	0	0	1.7437e-05	0.00125483	0	0	0.000884967	0	0	0	0	0	0	0	0	0	0	0	0	0	0	0	0	0	0	0	0	0	0	0	0	0	0	0	0.000341	0
Otu3447	0	0	1.7437e-05	0.000173296	5.64881e-05	1.07649e-05	0.000230508	1.2851e-05	0.000258462	0	0.000114344	2.05384e-05	0	0	0.000108244	4.1729e-05	5.31458e-05	1.05346e-05	0	0	0	0	0.000306424	0.000184728	0.000276303	0	0	0.000339057	2.26048e-05	6.93405e-05	0	3.79181e-05	0	0	0.000155033	0
Otu581	0	0	0	0	0	0	1.2135e-05	0	3.44706e-05	0	0	0	0	3.09073e-05	0	0	0	0	0	0.00156357	0	0	0.000551407	0	0	0	9.02308e-06	0	0	3.96245e-05	0	0.000242618	0	0	0	1.86773e-05
Otu986	0	0	0	0	0	0	0	0	0	0	0	0	0	0	0	0	0	0	0	5.56548e-05	0	0.000922489	0	0	0	0.000277256	0.000595122	0	6.78108e-05	0	0.000343723	0.000227459	2.17697e-05	0	0	0
Otu1102	0	0	0	0	7.0609e-05	7.53488e-05	4.85381e-05	0	0	0	0	4.10758e-05	9.516e-05	6.18125e-05	0	0	0	0	0	0	0	0.000817161	0	0	2.12603e-05	0.000804448	0	0	0	0	0	0	0.000478681	0	0	0
Otu935	0.000344896	0	0.000400874	0.00033209	0	0	0.000751731	0	0	0	0	0	0	0	0.000180392	0	0.000504623	0	0	0	0	0	0	0	0	0	0	0	0	0	0	0	0	0	0	0
Otu1030	0.000121759	0	3.48733e-05	5.77731e-05	7.0609e-05	0	9.70707e-05	5.14019e-05	3.44706e-05	0.000123002	0.000100053	0.000225869	0	6.18125e-05	0	0.000323295	0.000345332	0	0.000557957	0	0	0	0	0	0	0	6.31576e-05	0	0.000158209	0	0	0	0	0	0	0.000112052
Otu564	0	0	1.7437e-05	0	0	0	0	0	0	0	0	0	0	0	0	0	0	0	0	0.000945163	0	0	0	0	0	8.9465e-06	0.0012974	0	0	0	0	0	0	0.000276005	0	0
Otu1395	0	0	0	0.00040425	0	0.000269043	0	0	0	0	0.000228659	0.000472137	0.000348818	0	0.000324652	0	0.000424985	0	0	0	0	0	0	0	0	0	0	1.88435e-05	0	0	0	0	0	0	6.20199e-05	0
Otu4240	8.11765e-05	1.81058e-05	6.97438e-05	1.4444e-05	9.88493e-05	1.07649e-05	1.2135e-05	0.00017988	0	0.000667308	0.000100053	0	6.34423e-05	3.09073e-05	0	2.0865e-05	0	0	0	0	0	0	0.000122595	0	2.12603e-05	0	0	0	0	0.00105871	0	0	0	0	0	0
Otu1550	0	0	0.000662114	0	0	0	0.000121335	0	0	0	0	0.000307974	0	0	0.00144104	0	0	0	0	0	4.47919e-05	0	0	0	0	0	0	0	0	0	0	0	0	0	0	0
Otu1117	0	0	0.000139476	0	0.000620965	1.07649e-05	0.000327527	0	0.000620052	0.000105433	0	0.000349021	0	0	0	0	0.000371884	0	0	0	0	0	0	0	0	0	0	0	0	0	0	0	0	0	0	3.73538e-05
Otu611	0	0	0.000174338	0	0	0	0	0.000629254	0	0	0	0	0.000126875	0	0	0	0	0	0	0	0	0	0	0	0	0	0	0	0	0	0	0.00137809	0	0	0.00027902	0
Otu593	0	0	0	0	7.0609e-05	0	0	0	0.000120635	0	5.7176e-05	0	0.000190299	0	0.000180392	4.1729e-05	0	0.00166131	0.000268338	0	0	0	0	0	0	0	0	0	0	0	0	0	0	0	0	0
Otu1104	0	0	1.7437e-05	0	0	0	0	0	0	0	0	0.00178322	0	0	0	0	0	0	0	0	0	0	0.000735054	0	0	0	0	7.53689e-05	0	0	0	0	0	0	0	0
Otu792	0	3.62108e-05	1.7437e-05	5.77731e-05	1.41227e-05	0	1.2135e-05	0	1.72356e-05	3.5147e-05	1.42947e-05	0	0	6.18125e-05	3.60845e-05	2.0865e-05	0.00123396	0	0	0	0	0	0	0	0	0	0	0	0	0	0	0	0.00100028	0	0	5.60296e-05
Otu779	0	0	0	0.00102433	0	0	3.64041e-05	0	0	0.00152627	0	0	0	0	0	0	0	0	0	0	0	0	0	0	2.12603e-05	0	0	3.76861e-05	0	0	0	0	0	0	0	0
Otu542	0	0	0.000122044	0	0	0	0	0	0	0.000158139	0.000557145	0	0	0	0	0	0	0	0	0.000452982	0	0	0	0	0.000127546	0	9.02308e-06	0.000621403	0	1.98127e-05	3.43846e-05	9.09978e-05	0	0	0.000464934	0
Otu845	0	0	0	0	0	0	0	0	0	0	0	0	0	0	0	0	0	0	0	0	0	0	0	0	0	0	0	0	0.00268174	0	0	0	0	0	0	0
Otu3348	0	0	0	0.000274354	0	0.000430389	0	2.57017e-05	0	0	0.00030009	0	0.000760697	6.18125e-05	0.000288592	0.00038584	0	0	0	0	0	0	0	0	6.37777e-05	0	0	0	0	0	0	0	0	0	9.30266e-05	0
Otu1664	2.02956e-05	0	0.000644703	0.00059181	4.23667e-05	0.000301317	0.00027902	2.57017e-05	1.72356e-05	5.27195e-05	4.28827e-05	0	0	0	0.000324652	9.38846e-05	3.986e-05	0	0	0	0	0	0	0	6.37777e-05	0	0	0	0	0	0	0	0	0	0.000124031	3.73538e-05
Otu750	0	0	1.7437e-05	0	0	0	0	0	0	0	0	0	0	0	0	0	0	0	0	0	0	0	0	0	0	0	0.000757286	0	0	0	0	0	0.00193324	0	0	0
Otu1091	0.000365175	0.000343881	0.000383452	0	0.000324706	0	0	0	0.000120635	0.0004918	0.000271519	0	0.00041221	0	0	0	0	0	0	0	0	0	0	0	0	0	0	0	0	0	0	0	0	0	0	0
Otu3330	0	0	8.7178e-05	0.00059181	0	0	0	0	0.000310137	0.000860285	0.000200083	0	0.000602328	0	0	0	0	0	0	0	0	0	0	0	6.37777e-05	0	0	0	0	0	0	0	0	0	0	0
Otu1207	0.000101468	5.43151e-05	0.000209198	2.88875e-05	5.64881e-05	5.38219e-05	0	7.71005e-05	0.00111889	7.02912e-05	4.28827e-05	6.16123e-05	3.17223e-05	9.27154e-05	0	5.21606e-05	0.00038516	0	6.44163e-05	0	8.95791e-05	2.6384e-05	0	0	2.12603e-05	0	0	7.53689e-05	0	0	0	0	0	0	3.10111e-05	1.86773e-05
Otu975	0.000223199	0	0.000592465	0	0	0	0.00019412	0	0.000258462	0.000368902	0.000271519	0.000492653	0	0	0	0.000292019	0	0	0	0	0	0	0	0	6.37777e-05	0	0	1.88435e-05	0	0	0	0	0	0	0	0
Otu864	0	0	0.000679525	0.000231046	0	0.000376613	0.00019412	0.000488072	0	0.000807663	0	0	0	0	0	0	0	0	0	0	0	0	0	0	0	0	0	0	0	0	0	0	0	0	0	0
Otu902	4.05902e-05	0.00021722	0	1.4444e-05	7.0609e-05	0.000408879	0.00016986	0.000154187	3.44706e-05	0	0	0.00016428	0.000126875	0.000802877	0	0.000125175	0.000398435	0	0	0	0	0	0	0	0	0	0	0	0	0	0	0	0	0	0	5.60296e-05
Otu994	0	0	0	0	0	0	0	0	0	0	0	0	0	0	0	0	0.00102192	0	0	0	0	0.0017642	0	0	0	0	0	0	0	0	0	0	0	0	0	0
Otu551	0	0.000434331	0	0	0	0	0.000872857	0	0	0	0	0	0	0.00104962	0	0	0	0	0	0	0	0	0	0	6.37777e-05	0	0.000369793	0	0	0	0	0	0	0	0	0
Otu307	0	0	1.7437e-05	0	0	0.000935551	0.000812298	0	0	0	0	0	3.17223e-05	0	0	0	0	0	0	0	0	0	0.000735054	0	0.000106291	0	0	7.53689e-05	0	0	0	0	0	0	9.30266e-05	0
Otu488	0	0	3.48733e-05	1.4444e-05	0	1.07649e-05	0	0.000218416	0	0	2.85889e-05	0	3.17223e-05	3.09073e-05	3.60845e-05	4.1729e-05	0	0	0	7.95113e-06	0	0	0	0	0	0	0	0	2.26048e-05	0.00231197	0	0	0	0	0	1.86773e-05
Otu326	0	0	0	0	0	0	0	0	0	0	0	0	0	0	3.60845e-05	0	0	0	0	0	0	0	0	0	0	0	0	0	0	0	0	0.00277443	0	0	0	0
Otu1224	0	0	0	0	0	0	0	0	0	0	0	0	0	0	0	0	0	0	0	0	0	0	0	0	0	0	0	0	0	0	0	0	0.00282095	0	0	0
Otu266	0.000831341	0	0	0	0	0	0	0	0.000189554	0	0	0	0.000634007	0	0	0	0.00118096	0	0	0	0	0	0	0	0	0	0	0	0	0	0	0	0	0	0	0
Otu671	0	1.81058e-05	0.000139476	0	0	0	8.49381e-05	0	0.00032736	0	0	0	0	0.000432503	3.60845e-05	8.3454e-05	0	0	0	0	0	0	0	0	0	0.00149152	0	0	0	0	0	0	0	0	0	0.000261409
Otu2864	0	0	0	0	0	1.07649e-05	0	0	0.00286891	0	0	0	0	0	0	0	0	0	0	0	0	0	0	0	0	0	0	0	0	0	0	0	0	0	0	0
Otu1257	0.000344896	0.000325789	0	0	0	0	0.000351778	0	0.000292913	0.000562012	0	0	0	0	0.000108244	0.000281593	0	0	0	0	0	0.000632775	0	0	0	0	0	0	0	0	0	0	0	0	0	0
Otu1685	0.000628722	0.000181024	3.48733e-05	0.000360956	0	0	9.70707e-05	0	0.000155096	5.27195e-05	4.28827e-05	0	0	0.000679454	0.000108244	0.000323295	0	0	0	0	0	0.000237399	0	0	0	0	0	0	0	0	0	0	0	0	0	0
Otu1128	0.000101468	0.000741719	3.48733e-05	0	0	0	0.000848634	5.14019e-05	0.00111889	0	0	0	0	0	0	0	0	0	0	0	0	0	0	0	0	0	0	1.88435e-05	0	0	0	0	0	0	0	0
Otu725	0	0	0	0.000274354	0	0.000462651	7.28051e-05	0	0	0	0	0	0.000760697	0	0.000649062	0.000239887	0.000292222	0	0	0	0	0	0	0	0	0	0	0	0	0	0	0	0	0	0	0.000168067
Otu886	0	0	0	0	0	0	0	0	0	0.00292502	0	0	0	0	0	0	0	0	0	0	0	0	0	0	0	0	0	0	0	0	0	0	0	0	0	0
Otu866	0	0	0	0	0	0	0	0	0	0	0	0.00137393	0.00155167	0	0	0	0	0	0	0	0	0	0	0	0	0	0	0	0	0	0	0	0	0	0	0
Otu1570	0	0	0	0.000433111	0	0	0	0	0	0.000579563	0.000542868	0.000697761	0	0	0.000685093	0	0	0	0	0	0	0	0	0	0	0	0	0	0	0	0	0	0	0	0	0
Otu1123	0.000223199	0.000343881	8.7178e-05	2.88875e-05	0.000268253	0	0.00056998	0.000244105	0.000172325	0	2.85889e-05	6.16123e-05	0	0.00033986	0.000108244	0.000302444	0.000185982	0	0	0	0	0	0	0	0	0	0	0	0	0	0	0	0	0	0	0
Otu908	0	0	0.000505389	0	0	0.000419634	0	0	0.00022401	0.000333782	0	0.00104622	0.000443902	0	0	0	0	0	0	0	0	0	0	0	0	0	0	0	0	0	0	0	0	0	0	0
Otu2914	4.05902e-05	1.81058e-05	1.7437e-05	2.88875e-05	7.0609e-05	0	3.64041e-05	1.2851e-05	1.72356e-05	5.27195e-05	1.42947e-05	0	0	3.09073e-05	0	3.12971e-05	1.32871e-05	0	0	0	0.00143105	0	0.000122595	9.23736e-05	0.000212556	0	0	0.000188398	0	1.98127e-05	0	6.06673e-05	0	0	0.000155033	0.000317405
Otu1204	0.000466558	0	8.7178e-05	0	0	0	0	0	0.000396246	0	0	0	0.00126709	0	0.000396764	0	0.000371884	0	0	0	0	0	0	0	0	0	0	1.88435e-05	0	0	0	0	0	0	0	0
Otu1161	2.02956e-05	0.000452418	0.000209198	0.000433111	0	0	8.49381e-05	0	5.17048e-05	0	1.42947e-05	0.000841278	0.000919008	0	0	1.04326e-05	0	0	0	0	0	0	0	0	0	0	0	0	0	0	0	0	0	0	0	0
Otu424	0	0	1.7437e-05	0	0	0	0	0	0	0	0	0	0	0	0	0	0	0	0	0.00304258	0	0	0	0	0	0	0	0	0	0	0	0	0	0	0	0
Otu1256	0	7.24186e-05	0	0.000259918	0.00035293	0.000172207	0	0	0.00022401	0.00024597	0	0	0.00123546	0.000216305	0	0.000114745	0	0	0	0	0	0	0	0	0	0	0	0	0	0	0	0	0	0	0	0.000186737
Otu816	0	0	0	0	0	0	0	0	0	0	0	0	0	0	0	0	0	0	0	0	0	0	0	0	0	0	0	0	0.00308595	0	0	0	0	0	0	0
Otu803	0.000101468	0.000199122	6.97438e-05	0.000303223	0	5.38219e-05	0.000157729	0.000205571	0	0.000509354	2.85889e-05	0	0.000253714	0.000308974	0.00014432	0.000166892	0.000584247	0	0	0	0	0	0	0	0	0	0	0	0	0	0	0	0	0	0	0
Otu1223	0	0	0	0	0	0	0	0	0	0	0	0	0	0	0	0	0	0	0	7.95113e-06	0	0.000131904	0	0	0	0.0023733	5.41357e-05	0	0.000338948	0	0.000103146	0	0.000108838	0	0	0
Otu604	0	0	0	0	0	0	0	0	0	0	0	0	0	0	0	0	0	0.00313852	0	0	0	0	0	0	0	0	0	0	0	0	0	0	0	0	0	0
Otu522	0	0	0	0	0	0	0	0	0	0	0	0	0	0	0	0	0	0	0	0	0.00313915	0	0	0	0	0	0	0	0	0	0	0	0	0	0	0
Otu3449	0.000223199	5.43151e-05	0.000104611	5.77731e-05	0.000155325	0.000269043	0.000545741	0.000731903	0	0.000158139	4.28827e-05	0	6.34423e-05	0.000123616	0	6.2592e-05	0	0	0	0	0	0	6.13021e-05	0	0.0001488	0	0	0	0	0.000336693	0	0	0	0	0	0
Otu739	0	0	0.000226626	8.66567e-05	0.000197676	0.000301317	0.000460893	0	0	0.000404019	0	0.000225869	0.000222008	0.000833727	0.00014432	4.1729e-05	0	0	0	0	0	0	0	0	0	0	0	0	0	0	0	0	0	0	0	0
Otu512	0	0	0	0	0	0	0	0	0	0	0	0	0	0	0	0	0	0	0	0	0	0	0	0	0	0.00248895	0	0	0	0	0.000687175	0	0	0	0	0
Otu738	0.000142049	0.000271508	0.000261481	0.000274354	0.000423482	0.000312074	0.00018199	0.000115646	0.000258462	0	0.000271519	0	3.17223e-05	0	0	0	0.000318778	0	0	0	0	0	0	0	0	0	0	0	4.52084e-05	0	0	0	0	0	0	0.000298741
Otu677	0	0.000380063	0	0.00069277	0.000155325	2.15296e-05	0.000351778	0	0	0	0	0	0.000348818	0.000987946	0	0	0	0	0	0	0	0	0	0	0	0	0.000243557	5.65279e-05	0	0	0	0	0	0	0	0
Otu2079	0	0	0	0.000288788	0.000338818	0	0.000230508	8.99493e-05	0	0.000351343	0.000214371	0	0.00110891	0.000278087	0.000252528	0	0	0	0	0	0	0	0	0	0	0	0	0	0	0	0	0	0	0	0	9.33786e-05
Otu421	0	0	0	0	0	0	0	0	0	0	0	0	0	0	0	1.04326e-05	0	0.0028979	0	7.95113e-06	0	0	0	9.23736e-05	0	8.94567e-05	0	0	2.26048e-05	0	0	0.000113744	2.17697e-05	0	0	0
Otu4241	0.000263768	9.05214e-05	3.48733e-05	4.33305e-05	9.88493e-05	0.000634674	0.000303274	0.000128493	0.000155096	0.000140571	0.000285805	0.000143748	0.000126875	0.000154515	0.000180392	0.000198177	5.31458e-05	0	0	0	2.98618e-05	0	0	0	6.37777e-05	1.78928e-05	9.02308e-06	0	0	2.97187e-05	0	0	0	0	0	7.47045e-05
Otu2105	0	0	0	0	0	0	0	0	0.00326255	0	0	0	0	0	0	0	0	0	0	0	0	0	0	0	0	0	0	0	0	0	0	0	0	0	0	0
Otu1248	6.08838e-05	0	6.97438e-05	0.00059181	0.000141206	0	0.000109203	0	0.000585628	0.00054446	0	0.000123216	3.17223e-05	0.000216305	0.000252528	0	0.000464806	0	0	0	0	0	0	0	0	0	0	0	0	0	0	0	0	0	9.30266e-05	0
Otu727	0	0	0	0	0	0	0	0	0	0	0	0	0	0	0	0	0	0	0	0	0	0	0	0	0	0	0.00145031	0	0	0.00143408	0.000343723	8.34154e-05	0	0	0	0
Otu726	0	0	0	0	0	0	0	0	0	0	0	0.00276393	0	0	0	0	0	0	0	0	0	0	0	0	0	0	0	0	0	0	0.000549827	0	0	0	0	0
Otu879	6.08838e-05	0.000126725	6.97438e-05	7.22151e-05	0.00153668	7.53488e-05	0.000133467	6.42514e-05	8.61713e-05	8.78623e-05	8.57612e-05	0.000123216	0.000126875	3.09073e-05	7.21659e-05	3.12971e-05	0.000132852	2.1069e-05	0	0	0	0	0	0	8.50349e-05	1.78928e-05	0	7.53689e-05	0	1.98127e-05	0	0	0	0	0.000124031	5.60296e-05
Otu1045	0.000202913	0.000434331	0.000331183	0.000115538	0	0	0	0.000321162	0.000258462	0.00021084	0.000285805	0.000123216	0	0	0.000252528	3.12971e-05	0.000743451	0	0	0	0	0	0	0	0	0	0	1.88435e-05	0	0	0	0	0	0	0	0
Otu748	0.000101468	0.00021722	0.000174338	0.000750451	8.47294e-05	0.000279801	0.000691156	0.00017988	0.00032736	0.000105433	0.000185794	4.10758e-05	0	0	0	8.3454e-05	0	0	0	0	0	7.91473e-05	0	0	0	0	0	0	0	0	0	0	0	0	3.10111e-05	0
Otu687	0.000202913	0	0	0	0	0	0	0	0	0	0	0	0.000158588	0	0	0	0	0	0	0.00176951	0	0	0	0	0	0	0.000495991	0	0	0	0	0	0	0	0	0.000709174
Otu1038	0	0	0	0	0	0	0	0	0	0	0	0	0	0	0	0	0	0	0.000364899	0.000389434	0	0.000448311	0	0	6.37777e-05	0	0.000117285	0.000226067	0.00063249	0	0	0	0.000696089	0	0.000402971	0
Otu675	2.02956e-05	0	1.7437e-05	0	0	0	0	5.14019e-05	0	0	0	2.05384e-05	3.17223e-05	0	0.0018365	1.04326e-05	0	0	0	7.95113e-06	0	2.6384e-05	0	0	0	8.9465e-06	0.00123442	0	0	0	3.43846e-05	0	4.35383e-05	0	0	0
Otu1293	0.000162338	0.000108623	0.000575051	0.000476398	0.000169442	0	0	0	0.000361804	0.000281097	0.000585697	0.000246397	0.000285418	0	0	8.3454e-05	0	0	0	0	0	0	0	0	0	0	0	1.88435e-05	0	0	0	0	0	0	0	0
Otu2912	0	0.000416242	0	0	0.000733773	0	0.000376028	0	0.00060284	0.00054446	0	0.000677254	0	0	0	0	0	0	0	0	0	0	0	0	2.12603e-05	0	0	0	0	0	0	0	0	0	0	0
Otu1341	0	0	0	0	0	0	0	0	0	0	0	0	0	0	0	0	0	0	0	0	0	0	0	0	0.000276303	0	0.00108143	0.000244901	0	0	0.00082448	0	0.000826482	0	0.000155033	0
Otu1053	0.000202913	0.000253412	0	0.000144418	0.000465807	0	0.00018199	0.000192726	5.17048e-05	0.000281097	0.000828316	0	0.000253714	0	0.000252528	0.00022946	9.30009e-05	0	0	0	0	0	0	0	0	0	0	0	0	0	0	0	0	0	0	0
Otu1109	2.02956e-05	0.000361972	0.000435715	1.4444e-05	0.000254139	0	1.2135e-05	0.000398206	0.000137866	0.000351343	0.000328659	0	0	0	0	0	0.00102192	0	0	0	0	0	0	0	0	1.78928e-05	0	0	0	0	0	0	0	0	9.30266e-05	0
Otu912	0	0	0	0	0	0.000451897	0.000388153	0.000808874	0	0	0.000671343	0	0	0	7.21659e-05	0	0	0	0	0	0	0	0	0	0	0	0	0	0	0	0	0	0	0	0	0.00106333
Otu900	0.000507105	0.000361972	0	0.000158857	0	0.000634674	0	3.8552e-05	0	0	0.000228659	0	0	0	7.21659e-05	0	0.000544437	0	0.000257608	0	0	0	0	0	0	0	0	0	0	0	0	0	0	0	0	0.000653229
Otu1001	0	0	0	0	0	0	0	0.000513745	0	0	0	0	0.000253714	0	3.60845e-05	0.00031287	0	0	0	0	0	0	0	9.23736e-05	0	0.000991938	0	0	0	0	0	0	0.000761291	0	0	0.000504006
Otu969	0	0	0	0	0.00112837	0	0.000291147	0.000423884	1.72356e-05	0	0.000285805	0	0.000919008	0.000401624	0	0	0	0	0	0	0	0	0	0	0	0	0	0	0	0	0	0	0	0	0	0
Otu523	0	0	0	0	0	0	0	0	0	0	0	0	0	0	0	0	0	0	0	0	0	0	0	0	0	0.00291573	0	0	0	0	0	0	0	0.000551836	0	0
Otu718	0	0	0.000505389	0	0	0.000817374	0	0	0	0	0	0	0	0	0	0	0	0	0	0	0	0	0	0	0	0	0	0	0	0	0	0	0	0.00220315	0	0
Otu987	6.08838e-05	0	5.23089e-05	0.000245482	0.000282367	0.000441143	0.000145598	0	0.000430685	0.00045669	0.000557145	0.000287449	3.17223e-05	0.000278087	0	4.1729e-05	0	0	0	0	0	0	0	0	0	0	0	0	0	0	0	0	0	0	0	0.000242743
Otu749	0	0	0	0	0	0	0	0	0	0	0	0	0	0	0	0	0	0	0	0	0	0	0	0	0	0	0	0	0	0	0	0	0.00355572	0	0	0
Otu658	0	0.00178882	3.48733e-05	0	0	0	0	0	0	0	0	0	0	0	0	0	0	0	0	0.000127201	0	0	0	0	0	0	0.000550065	0.000113048	0	0	0	0	0.00100028	0	0	0
Otu764	0	0	0.000226626	0	0	0	0	0	0.00115328	0	0	0	0	0	0.000432816	0	0	0	0	0	0	0	0	0	0	0	0	1.88435e-05	0.00182719	0	0	0	0	0	0	0
Otu2934	0	0	0	0	0	0	0	0	0	0	0	0	0	0	0	0	0	0	0	2.38529e-05	0	0.000580079	0	0	0	0.000804448	0	0	0.0016921	0	0	7.58388e-06	0.000522172	0	6.20199e-05	0
Otu549	0	0	0	0	0	0	0.00112711	0	0.000465122	0	0	0	0	0	0	0	0	0	0	0	0	0	0	0	0	0	0	0	0	0	0	0	0.0017815	0	0.000341	0
Otu183	0	0	0.00036603	0.00099551	0	0	0	0	0	0	0.000157216	0	0	0	0.000252528	0	0.00136644	0	0	0	0	0	0	0	0	0	0	0	0	0	0	0	0	0	0	0.000578624
Otu801	0.000405731	0.000488592	0.000261481	0.000606234	0.000141206	0.000279801	0	0.000372526	0	0.000562012	8.57612e-05	0	0	6.18125e-05	0.000108244	0.000166892	0	0	0	0	0	0	0	0	0	0	0	0	0	0	0	0	0	0	0	0.000224075
Otu2961	0.000121759	0.000814014	0.000261481	8.66567e-05	0.000409372	0	3.64041e-05	2.57017e-05	0.000103403	5.27195e-05	7.14688e-05	0.00020534	6.34423e-05	0	7.21659e-05	0.000156463	0.0001727	0	0.000332715	0	0	0	0	0	0	0	0	1.88435e-05	0	0.000178282	0	3.03347e-05	0	0.000551836	0	0
Otu99	0.000790825	0	0	0	0	0	0.000388153	0.000244105	0.000172325	0	0	0	0	0	0.000937223	0.00022946	0	0	0	0	0	0	0	0	0	0	0	0	0	0	0	0	0	0	0	0.00102606
Otu827	0.000142049	0	0.000313759	0	0	0.000193728	0	0.000231261	0	0.00045669	8.57612e-05	0	0.000348818	0.000679454	0.00100923	0.000198177	0.000146135	0	0	0	0	0	0	0	0	0	0	0	0	0	0	0	0	0	0	0
Otu767	0.000223199	0.000108623	0.000261481	0.000606234	8.47294e-05	0.00072066	7.28051e-05	0.000269792	0.000447904	0.000175707	0.000200083	0	0	0	0.000180392	0	0.000278943	0	0	0	0	0	0	0	0	0	0	0	0	0	0	0	0	0	0	0.000186737
Otu901	0	0.000506677	0	0.00158596	0	0	0	0	0	0	0	0.000307974	0	0	0.00104523	0	0	0	0	0	0	0	0	0	0	0	0	0	0	0	0	0	0	0	0	0.000392055
Otu1344	0.000263768	0.000235316	0.000453134	0.000288788	0.000183559	0	0.000133467	0.000346845	0	0.000158139	5.7176e-05	0	0.000348818	0	0	0	0.00124721	0	0	9.54039e-05	0	0	0	0	2.12603e-05	0	0	0	0	0	0	0	0	0	0	3.73538e-05
Otu194	0	0	0	0	0	0	0	0	0	0	0	0.00161955	0	0.000926265	0	0	0.00139293	0	0	0	0	0	0	0	0	0	0	0	0	0	0	0	0	0	0	0
Otu157	0.000486832	0	1.7437e-05	0	0	0	0	0	0	0	0	0	0	0.00181978	0	0.0015621	0	0	0	0	0	0	0	0	0	0	0	5.65279e-05	0	0	0	0	0	0	0	0
Otu1167	0.000121759	0	0	5.77731e-05	4.23667e-05	0	8.49381e-05	0.000218416	0	0.000105433	0.00030009	0.000225869	0.000602328	0.000864575	0	0.000448377	0	0	0	0	0	0	0	0	0	0	0	1.88435e-05	0	0	6.87664e-05	0.000379032	0.000174127	0.000276005	0	0
Otu683	0	0	1.7437e-05	0	0	0	0	0	0	0	0	0	0	0	0	0	0	0	0	0	0	0.00399209	0	0	0	0	0	0	0	0	0	0	0	0	0	0
Otu1711	0.000344896	0	0.000174338	0	0.000240024	9.68747e-05	0.00019412	0.00017988	0.000241236	0.000105433	0.000271519	0.000328498	0	0	0.000613028	0.000531745	2.65737e-05	0	0	0	0	0	0	0.000646203	2.12603e-05	0	0	0	0	0	0	0	0	0	0	0
Otu439	0	0	0	0	0	0	0	0	0	0	0.00111358	0	0	0	0	0	0	0	0.000665174	0	0	0	0	0	0	0	0	0	0	0	0.00082448	0.00142345	0	0	0	0
Otu1175	0.000486832	0.000325789	1.7437e-05	0	0	0	0.000424524	0	0	0.000772579	0	0.00127155	0	0	0	0.000271167	0	0	0	0	0	0	0	0	8.50349e-05	0	0	0	0	0	0	0	0	0	0	0.000392055
Otu625	2.02956e-05	0	0.000156908	0.000274354	0.000197676	0.000107637	0.000206249	0.00017988	0.000120635	0.000105433	0	0.00020534	0.000602328	0.000555996	0.000108244	5.21606e-05	0.000504623	0	0	0	0.000492457	0	0.00018388	0	0	0	0	0	0	0	0	0	0	0	0	0
Otu800	0	0	0	0	0	0	0	0	0	0	0.00409755	0	0	0	0	0	0	0	0	0	0	0	0	0	0	0	0	0	0	0	0	0	0	0	0	0
Otu4324	0	5.43151e-05	8.7178e-05	7.22151e-05	0.000479915	0.000139923	3.64041e-05	0	0.000206782	0.000123002	0.000328659	0	0.000634007	6.18125e-05	3.60845e-05	0.00106284	0	0	0	0	0	2.6384e-05	0	0	0	0	0	0	0	0	0.000240635	0	0	0	0.000217031	0.000298741
Otu673	0	0	0	0	0	0	0	0	0	0	0	0	0	0	0	0	0	0	0	0.00117519	0	0.000685465	0	0	0	0	0	0	0	0	0.00120184	0.000212298	0.00084821	0	0	0
Otu817	0	0	0	0	0	0	0	0.00205134	0	0	0	0	0	0.000247197	0	0.000635932	0	0	0	0	0	0	0	0	0.000170053	0.00101872	0	0	0	0	0	0	0	0	0	0
Otu539	0.000304334	0	0	0	0	0	0.000993948	0	0	0	0.000628522	0	0	0.000802877	0	0	0.0014459	0	0	0	0	0	0	0	0	0	0	0	0	0	0	0	0	0	0	0
Otu3513	0	0	1.7437e-05	0	0	0	0	0	0	0	0	0	0	0	0	0	0	0	0	0	0	0	0	0	0	0	0	0	2.26048e-05	0	0	0	0.00413834	0	0	0
Otu624	0	0	0	0	0	0	0	0	0	0	0	0	0	0	0	0	0	0	0	0.00118312	0	0	0.00134665	0	0	0	0	0	0	0	0	0	0	0.00165341	0	0
Otu390	0	0	0	0	0	0	0	0	0	0	1.42947e-05	0	0.000538965	0	0	0	0	0	0	0.000564169	0	0.00108043	0	0	4.25195e-05	0	2.70687e-05	0	0.00166958	0	0.000206267	0	4.35383e-05	0	0	0
Otu2448	0.000284052	0	0.000104611	4.33305e-05	4.23667e-05	3.2294e-05	0	5.14019e-05	1.72356e-05	0	1.42947e-05	0	0	9.27154e-05	0	1.04326e-05	1.32871e-05	1.05346e-05	0.000257608	6.36049e-05	0	0	0.000673847	0.000184728	0.000658585	0	0	0.000527308	0	0.000772026	3.43846e-05	2.27512e-05	0	0	0.000310011	0
Otu737	0	0	0	0.00044754	0	0	0.000291147	0	0.000860944	0	0	0.000861777	0.00120382	0.000617729	0	0	0	0	0	0	0	0	0	0	0	0	0	0	0	0	0	0	0	0	0	0
Otu635	0.000486832	0	0.000313759	0	0	0	0.000109203	0.000629254	0.000413466	0.000404019	0.000585697	0	0	0.000123616	0	0.00026074	0.000464806	0	0	0	0	0	0	0	0	0	0	0	0	0	0	0	0	0	0	0.000504006
Otu340	0	0	0	0	0	0	0	0	0	0	0.000328659	0	0	0	0	0	0	0	0	0.00233929	0	0	0	0	0	0	0.000550065	0	0	0	0.000515483	0.000636584	0	0	0	0
Otu1171	0	0	0	0	0	0	0	0	0	0	0	0	0	0	0	0	0	0	0	0	0	0	0	0	0	0	0	0	0	0	0	0	0.00439702	0	0	0
Otu1923	0.000365175	0	0.000836187	0	0	0	0.000606336	0.000488072	0	1.75739e-05	0.000756972	0.000328498	0	0	0	0.000979573	0	0	0	0	0	0	0	0	0	0	0	1.88435e-05	0	0	0	0	0	0	0	0
Otu747	0	0	1.7437e-05	0	0	0	0	0	0	0	0	0	0	0	0	0	0	0	0	0	0	0.00438407	0	0	0	0	0	0	0	0	0	0	0	0	0	0
Otu47	0.000750305	0	0.000348607	0	0	1.07649e-05	0.000218379	0	0.000637263	0.00131607	0.000314375	0	0.000824028	0	0	0	0	0	0	0	0	0	0	0	0	0	0	0	0	0	0	0	0	0	3.10111e-05	0
Otu1579	6.08838e-05	0.000361972	8.7178e-05	0.000288788	4.23667e-05	0.000236767	0.000473015	2.57017e-05	6.89384e-05	3.5147e-05	0.00137015	0	0	0.000216305	0.000396764	0.000510904	0	0	0	0	0	0	0	0	2.12603e-05	0	0	0	0	0	0	0	0	0	0	0.000298741
Otu893	6.08838e-05	0.000271508	0	0.000822541	0.000451699	0	0.000545741	6.42514e-05	0.000723308	0	0.000157216	0.000369542	0	0	0	0	0	0	0	0	0	0	0	0	0	0	0	0	0	0	0	0	0	0	0	0.00104469
Otu693	0.000223199	0.000470505	0.000226626	0.00102433	0	6.45855e-05	0	0	0	0.000140571	0	0	0.000253714	0.000216305	0.000216462	0.000375417	0.00038516	0	0	0	0	0	0	0	0	0	0	1.88435e-05	0	0	0	0	0	0.000276005	9.30266e-05	0.000541317
Otu516	0	0	0	0	0	0	0	0	0	0	0	0	0	0	0	0	0	0	2.14732e-05	0	0	0	0	0	0	0.000661544	0.000667202	0	0.00135421	6.93405e-05	0.000240635	0.000598719	0.000891664	0	3.10111e-05	0
Otu829	0	0	0.000313759	0.000144418	0.00128329	0	0	0	0	0	0	0	0	0	0.000108244	0	0	0	0	0	0.00248641	0	0	0	0	0	0	0	0	0	0	0	0	0	3.10111e-05	0.000186737
Otu534	0	0	0	0	0	0	0	0	0	0	0	0	0	0	0	0	0	0	0	0	0	0.000922489	0	0	0	0.00280907	0	0	0	0	0.000721505	0.000128908	0	0	0	0
Otu526	0	0	0	0	0	0	0.000557861	0	0	0	0	0	0	0	0.00104523	0	0	0	0	0	0	0.00207942	0	0	0	0.000911595	0	0	0	0	0	0	0	0	0	0
Otu614	0.000547647	0.000199122	0.000104611	0.000202172	0.000776068	0	0.00019412	0	0.000189554	0	0.000185794	0	0.000317119	0	0.000396764	0.000656766	0.000769979	0	0	0	0	0	0	0	0	0	0	0	0	0	0	0	0	0	0	5.60296e-05
Otu4028	0	0	1.7437e-05	0	0	0	0.0015989	0.000539417	0.000826539	0	0	0	0	0.000802877	0.000613028	0	0	0	0	0	0	0	0	0	2.12603e-05	0	0	0	0	0	0	0	0	0	0.000217031	0
Otu723	0	0.000976634	0	0	0	0	0.000691156	0	0	0	0	0.00159909	0	0	0	0.000615096	0	0	0	0	0	0	0	0	0	0	0	0.000188398	0	0	0	0	0	0	0.000619801	0
Otu3567	0.000669253	0.000434331	8.7178e-05	0.000317657	0	0.000215248	0.000242636	0	0.000189554	0.00045669	0.000128635	0.000574708	3.17223e-05	0	0.000432816	0.000166892	0.0003055	0	0	0	0	0	0	0	0	0	0	0	0.00054219	0	0	0	0	0	0	0
Otu354	0	0	0	0	0	0	0	0	0	0	0	2.05384e-05	0	0	0	0	0	0.0046941	0	0	0	0	0	9.23736e-05	0	0	0	0	0	0	0	0	0	0	0	0
Otu861	0	1.81058e-05	0	0	0	0	0	0	0	0	0	0	0	0	0	0	0	0	0	0	0	7.91473e-05	0.000490174	0.00294625	2.12603e-05	0	0.000432897	0	0.000248588	0	0.000171896	0	2.17697e-05	0	0.000433954	0
Otu628	0	0	0	0	0	0	0	0	0	0	0	0	0	0.000617729	0	0	0	0	0	0	0.00424952	0	0	0	0	0	0	0	0	0	0	0	0	0	0	0
Otu682	8.11765e-05	0.000144825	0.000435715	0	0.000818359	0	9.70707e-05	0.000256949	0.000189554	0.0004918	0.00176896	0	0	0	0.000216462	5.21606e-05	0	0	0	0	0	0	0	0	0	0	0	0	0	0	0	0	0	0	0	0.000317405
Otu3897	0	0	0	0	0	0	0	0	0	0	1.42947e-05	2.05384e-05	0	0	0	0	1.32871e-05	0	0	0	0	0	0	0	2.12603e-05	7.15668e-05	0	0.000131887	4.52084e-05	0	0	0	0	0	0.00456572	0
Otu515	0	0	0	0	0	0	0	0	0	0	0	0	0	0	0	0	0	0	0	0	0	0.00328564	0	0	0	0	0.000477965	0	0.00063249	0	0.000240635	0.000265357	0	0	0	0
Otu959	0	0.000271508	0	0	0.000888835	1.07649e-05	0	0.000334004	0.000103403	0	0	0.000636239	0	0.000154515	0	0	0.00147239	0	0	0	0	0	0	0	0	0	0	0	0	0	0	0	0	0	0	0.00108196
Otu331	0	0	1.7437e-05	0	0	0	0	0	1.72356e-05	0	0	0	0	0	0	0	0	0	0	0	0	0	0	0	0	0.00361721	0	0	0	0	0	0.00134785	0	0	0	0
Otu661	0	0.000524762	0.000331183	0	9.88493e-05	0	0	0.000757561	0.000206782	0.000263534	0	0	0.000253714	0	0.000252528	0	0	0	0	0	0	0	0.00018388	0.000277062	0	0.00150935	0	0	0	0	0	0	0.000413438	0	0	0
Otu465	0	0.000470505	0.000662114	0	0.000211792	0.000398124	0	0	0	0.000140571	0.000671343	0	0	0	0	5.21606e-05	0	0	0.00182144	0	0	0	0	9.23736e-05	0	0	0	0	0	0	0	0	0	0	0	0.000578624
Otu640	6.08838e-05	0.000144825	0.000156908	0.000245482	0.000240024	0.000118399	0.00121183	0.000359685	0.000120635	0.000298659	0.000157216	0.000472137	9.516e-05	0.000185411	7.21659e-05	0.000114745	0.000478079	0	0	0	0	0	0	0	0	0	0	0	0	0	0.000137522	0	0	0	0	0.000522662
Otu1193	0	0	0.000261481	0.000259918	0	0	0.000812298	0	0	0.000368902	0.000385792	0.000184811	0.00136197	0.00101878	0	9.38846e-05	0.000132852	0	0	0	0	0	0	0	8.50349e-05	0	0	0	0	0	0	0	0	0	0	0.000242743
Otu511	0.000263768	0.000162925	0	0	0.000550446	0.000226007	0.00103027	0	0	0	0	0.000697761	0	0	0	0.000281593	0	0	0	0	0	0	0	0.000461672	0	0.000661544	0	0	0	0	0	0	0.000239407	0	0	0.000671878
Otu294	0.000547647	0.00021722	0	0.000317657	0.000268253	0.000129161	0.00027902	0.000154187	8.61713e-05	0.000105433	0.000128635	0.000102682	0.000380515	0.000247197	0.00014432	0	0	1.05346e-05	5.36809e-05	0.000309986	0	0	0	0	2.12603e-05	0	0	7.53689e-05	0	0	0	0	0	0.00110297	6.20199e-05	0.000504006
Otu3334	0	0	0	0	0	0	0	0	0	0	0	0	0	0	0	0	0	0	0	7.95113e-06	0	0	6.13021e-05	0	0	0	0	0	0	0.000633559	0.000858799	0.00376048	0	0	0	1.86773e-05
Otu129	0.00192386	0	0	0	0	0.000537919	0.000969732	0.000231261	0.000568415	0	0	0	0	0	7.21659e-05	0.000708848	0	0	0	0	0	0	0	0	0	0	0	0	0	0	0.000412435	0	0	0	0	0
Otu904	0.000527376	0.000181024	0.000261481	0.000606234	0.000479915	0.000258284	0.00018199	0.00017988	8.61713e-05	0.000298659	0.00030009	0.000369542	0.000222008	0	0.000216462	0.00041711	0.000610785	0	0	0.000103353	0	0	0	0	6.37777e-05	0	0	5.65279e-05	0	0	0	3.03347e-05	0	0	0	0
Otu1386	0.000142049	0	0.000627291	0.00108197	0.000790165	0	6.06718e-05	0.000218416	0.000275688	0	0.000414355	0	0.000126875	0.000494254	0	0	0.00103517	0	0	0.000214629	0	0	0	0	0	0	0	0	0	0	0	0	0	0	0	0
Otu1012	0.000405731	0.00144608	0.000209198	0	0.00029648	0	0	0	0	0	0.000500035	0.00045162	0.000665683	0.000586864	0.00014432	0	0	0	0	0	0	0	0	0	2.12603e-05	0	0	0	0	0	0	0	0	0	0	0.000765112
Otu605	0	0	1.7437e-05	0	0.000860646	2.15296e-05	0	0	0	0.00259323	0	0.0010872	0.000950663	0	0	0	0	0	0	0	0	0	0	0	4.25195e-05	0	0	0	0	0	0	0	0	0	0	0
Otu215	0	0.000343881	0.00113195	0	0.000635068	0.00130062	0.000460893	0	0	0	0	0	0	0.00148108	0	0	0	0	0	0	0	0	0	0	0	0	0	3.76861e-05	0	0	0	0	0	0	0	0.000186737
Otu2933	2.02956e-05	3.62108e-05	8.7178e-05	1.4444e-05	1.41227e-05	2.15296e-05	0	0	0	1.75739e-05	5.7176e-05	0	0	3.09073e-05	0	7.30231e-05	7.97163e-05	0.00141987	0	0	1.49311e-05	2.6384e-05	0.000857442	0.000369377	0.00050996	0.000125234	0	0.000621403	0	0.000514837	0	0.000288094	0.000108838	0	0.00027902	1.86773e-05
Otu595	0	0	0	0	0	0	0	0	0	0	0	0	0	0	0	0	0	0	0	0.0012624	0	0.00134355	0	0	0	0.000107346	0.00137836	3.76861e-05	4.52084e-05	0	0.00116755	0.000272936	0	0	0	0
Otu435	0	0	1.7437e-05	0	0	0	0	0.000411045	0.000137866	1.75739e-05	0.000328659	0	0	0	0	0	0	0.00472536	0	0	0	0	0	0	0	0	0	0	0	0	0	0	0	0	0	0
Otu699	0	0.000958568	0.000888395	0.00124043	1.41227e-05	1.07649e-05	0	0.000975597	0	0	0	0	0	0.00138866	0	0	0	0	0	0	0	0	6.13021e-05	0	0.000106291	0	0	0	0	0	0	0	0	0	0	0
Otu809	0.000324615	1.81058e-05	0.000278908	0.000375388	0	0.000118399	0	0.00124478	0.000482339	0.000719947	0.000742701	0.00045162	0.000380515	0	0	0.000239887	0.000292222	0	0	0	0	0	0	0	2.12603e-05	0	0	0	0	0	0	0	0	0	0	0
Otu514	0	0	1.7437e-05	0	0.00174772	0	3.64041e-05	0	0	0	0	0	0	0	0.0035221	0	0	0	0	0	0	0	0	0	0	0	0.000387823	0	0	0	0	0	0	0	0	0
Otu638	0.000405731	0	0.000836187	0	0.000747871	0	0	0	1.72356e-05	0	0.000842583	0.000800278	0	0.00135785	0	0	0	0	0	0	0	0	0	0	0	0	0	1.88435e-05	0	0	0	0	0	0	0	0.000690527
Otu617	0	0.00223938	0.00128845	0.000259918	0	0	0	0	0	0	0.000699888	0.000574708	0	0	0	0	0	0	0	0	0	0	0	0	0.000403768	0	0	7.53689e-05	0	0	0	0	0	0	0.000248027	0
Otu793	0.000405731	0.000289602	0.000209198	0	0.000832455	0	0.000315401	0	0.000447904	0.000421577	0	0	0.000697356	0.000525126	0.00165679	0	0	0	0	0	0	0	0	0	0	0	0	0	0	0	0	0	0	0	0	0
Otu3345	0	0	0	0	0	0	0	0	0	0	0	0	0	0	0	0	0	0.000589545	0	0	0	0	0	0.00523419	0	0	0	0	0	0	0	0	0	0	0	0
Otu445	0	0	0	0	0	0	0	0	0	0	0	0	0	0	0	0	0	0	0	0.00110381	0	0.000738148	0	0	2.12603e-05	0	0.00127041	9.42091e-05	0	0	0.00168165	0.000325987	0.000195888	0	0.000402971	0
Otu275	0	0	0.00146227	0	0	0	0	0	0	0	0	0	0.00186766	0	0.000829185	0	0	0	0	0.00165071	0	0	0	0	0	0	0	3.76861e-05	0	0	0	0	0	0	0	0
Otu706	0.000486832	0.000814014	0.000731752	0	0	0.000516415	0.000460893	0	0.000206782	0.00024597	0.000699888	0.000266923	0.000222008	0.000123616	0.000108244	0.000323295	0.000358608	0	0	0	0	0	0	0	0	0	0	1.88435e-05	0	0	0	0	0	0	0	0.000298741
Otu479	0.000588186	0	0	0	0.00153668	0	0.00100606	0.000898656	0	0	0	0	0	0.00166586	0	0	0	0	0	0	0	0	0	0	0.000233806	0	0	0	0	0	0	0	0	0	0	0
Otu15	0.000648988	0.00021722	3.48733e-05	0	0	0	0.00027902	0.000821701	0.000430685	0	0	0.000677254	0.000919008	9.27154e-05	0	0.000490063	0.000239105	0	0	0	0	0	0	0	0	0	0	0	0	0	0	0	0	0	0	0.00110059
Otu892	0.000263768	0	0.000174338	0.00059181	0	0.000322832	0.000376028	0	0.000120635	0	0.000371509	0	0.000982316	0.000370743	0	0	0.000650589	0	0	0	0	0.00155392	0	0	4.25195e-05	0	0	3.76861e-05	0	0	0	0	0	0	9.30266e-05	0
Otu506	0	0	1.7437e-05	0	0	0.00587016	0	0	0	0	0	0	0	0	0	0	0	0	0	0	0	0	0	0	0	0	0	7.53689e-05	0	0	0	0	0	0	0	0
Otu487	0	0	0	0	0	0	0.0005215	0.000423884	3.44706e-05	0	0.000842583	0	0	0	0	0	0	0	0	0.000873752	0	0	0	0	4.25195e-05	0	0	0	0.00326547	0	0	0	0	0	0	0
Otu379	0	0	0	0	0	0	0	0	0	0	0	0	0	0	0	0	0	0	0.00279331	0	0	0	0	0	0	0	0	0	0	0.00167099	0	0.00154437	0	0	0	0
Otu1232	0	0	0.000505389	0.000418681	0	8.61119e-05	0	0	0	0	0	0	0.000126875	0.000247197	0	0	0	0	0	0	0	0	0	0	0	0	0.000297663	0	0	0	0	0	0	0.00439518	0	0
Otu610	0.000304334	0.000597093	0.000209198	0.00103874	0.000268253	2.15296e-05	0.000788072	0.000282635	0.000310137	0.000316221	5.7176e-05	0.000328498	0.000380515	0	0.000216462	0	0.000624053	0	0	0	0	0	0	0	4.25195e-05	0	0	0	0	0	0	0	0	0	0	0.000317405
Otu239	0.000426008	0	0.000731752	0	0	0.000785139	0	0	0	0	0.000514313	0	0.00120382	0.00141947	0	0.000375417	0.000557707	0	0	0	0	0	0	0	0.000106291	0	0	0	0	0	0	0	0	0	0	0
Otu7	0.000527376	0	0.00106238	0	0	0	0.000327527	0	0	0.000632212	0	0	0	0	0.00147701	0	0	1.05346e-05	0	1.59021e-05	0	0	0	0	2.12603e-05	0	0	3.76861e-05	0	6.93405e-05	0.00106466	0	0	0	0	0.000932884
Otu438	0.000405731	0.000886297	1.7437e-05	0	0	0.000193728	4.85381e-05	0	3.44706e-05	0	0.000328659	0	0.000855691	0	0	0.000135605	0	0	0	0	0	0.000448311	0	0.00202769	2.12603e-05	0	0	7.53689e-05	0.000745337	0	0	0	0	0	0	0
Otu476	0	0	0	0	0	0	0	0	0	0	0	0	0	0	0	0	0	0	0.000665174	0.00058005	0	0.0016065	0	0	2.12603e-05	0.000286197	0.000261593	0	0.00162455	0	0.000137522	0	0.00104372	0	0	0
Otu623	0.00273136	0.000958568	3.48733e-05	0	0	0	0	0	0.0024235	0	0	0	0	0	0	0	0	0	0	0	0	0	0	0	0.000106291	0	0	0	0	0	0	0	0	0	0	0
Otu391	0	0	1.7437e-05	0	0	0	0	0	0	0	0	0	0	0	0	0	0	0	0	0	0	0.00550577	0	0	0.000764715	0	0	0	0	0	0	0	0	0	0	0
Otu547	0.000547647	0.000633254	0.000174338	0.000259918	0.000211792	0.00072066	0.000400277	5.14019e-05	0.000620052	0.000737491	0.000128635	0	0	0.000463379	3.60845e-05	0.000698432	0	0	0	0	0	0	0	0	0	0	0	0	0	0	0	0	0	0	0	0.000615928
Otu2191	0	0	0	0	0	0	0	0	0	0	0	0	0	0	0	0	0	0	0	0	0	0	0	0	0	0	0.00101842	0	0.000113012	0	0.000481137	0	0.00469863	0	0	0
Otu464	0	0.000271508	1.7437e-05	0	0	0	3.64041e-05	0.00165465	0	0	0	0	0	0	0	0	0	0	0	0	0	0	0	0	0	0	0	0	0	0.00436659	0	0	0	0	0	0
Otu533	0.000365175	0.00110307	0.000522806	0.000505254	0.000804262	2.15296e-05	0	0	0.000757721	1.75739e-05	0.000100053	0.00121011	0	0	0.00050491	0	0	0	0	0	0	0	0	0	0	0	0	0	0	0	0	0	0	0	0	0.000466692
Otu1016	0.000669253	0.000615174	0.000156908	0.000721611	0.00139592	1.07649e-05	0.000703272	0	0.000396246	0.000158139	0.000371509	0.000225869	0	0.000123616	0.000216462	0.000302444	0.000185982	0	0	0	0	0	0	0	0	0	0	0	0	0	0	0	0	0	6.20199e-05	7.47045e-05
Otu353	0	0	0	0	0	0	0	0	0	0	0	0	0	0	0	0	0	0	0	0.00438278	0	0	0	0	0	0	0	0	0	0	0.00219514	0	0	0	0	0
Otu371	0	0	1.7437e-05	0	0	0	0	0	0	0	0	0	0	0	0	0	0	0	0.000128823	0.00247372	0	0.000211027	6.13021e-05	0	0	0.000187838	0.00200752	0	0	9.90647e-06	0.00120184	0	0	0	0.000310011	0
Otu700	0.000121759	0	0.000487971	0.000822541	0.000818359	5.38219e-05	0.000303274	0	0.000137866	0.000158139	0.000871117	0.000143748	0	0	0.00176462	0.000604678	0	0	0	0	0	0	0	0	0	0	0	1.88435e-05	0	0	0	0	0	0	0	0.000317405
Otu2554	0	0	1.7437e-05	0	0	0	0	0	0	0	0	0	0	0	0	0	0	0.00657631	0	0	0	0	0	9.23736e-05	0	0	0	0	0	0	0	0	0	0	0	0
Otu805	2.02956e-05	0.000253412	0.000331183	0.000274354	0.000169442	0	0.00056998	0.000565086	0.000413466	0	0.000271519	0	6.34423e-05	0.000432503	0.00162084	4.1729e-05	0.000624053	0	0	0	0	0	0	0	0.000106291	0	0	5.65279e-05	0	0	0	0	0	0	0	0.000895607
Otu606	0.000932615	0	3.48733e-05	0.00105315	0.00197272	0	0	0	0	0	0.000185794	0.000636239	0	0	0.00118921	0	0.000730186	0	0	0	0	0	0	0	0	0	0	0	0	0	0	0	0	0	0	9.33786e-05
Otu377	0	0	0	0	0	0	0	0	0	0	0	0	0	0	0	0	0	0	0	0	0	0	0	0.0054167	2.12603e-05	0	0	0	0	0	0.00103035	0.000371454	0	0	0	0
Otu590	0.000101468	0	1.7437e-05	0	0	0	0	0	0	0	0	0	0	0	0	0	0	0	0	4.77046e-05	0	0.000184655	0	0	0	0.000366656	0.000189445	0	0.00283898	0	0	0	0.00119572	0.00192836	0	0
Otu347	0	0	1.7437e-05	0	0	0	0	0	0	0	0	0	0	0	0	0	0	0	0	0	0.00685879	0	0	0	0	0	0	0	0	0	0	0	0	0	0	0
Otu8	0	0	3.48733e-05	0	0	0	0.000775959	0	0.000723308	0	0.000500035	0	0	0	0.000937223	0	0	0	0	0	0	0	0	0.0034048	0	0	0	0	0	0	0	0	0	0	0	0.000578624
Otu717	0	0	0	0	0	0	0	0	0	0	0	0	0.00698612	0	0	0	0	0	0	0	0	0	0	0	0	0	0	0	0	0	0	0	0	0	0	0
Otu584	0.000811083	0	1.7437e-05	0	0.00119879	0.000709913	0.000545741	0.00030832	0.000172325	1.75739e-05	0.000271519	0.000984749	3.17223e-05	0.00120376	3.60845e-05	0.000219032	0	0	0	0	0	0	0	0	0	0	0	1.88435e-05	0	0.000287196	0	0	0	0	3.10111e-05	0.000130724
Otu704	0	0	1.7437e-05	0	0	1.07649e-05	0.00126023	0	1.72356e-05	1.75739e-05	0	0	0	0	0	0	0	0	0	3.18036e-05	0	0	0	0	2.12603e-05	0	0	0	0	0	0	7.58388e-06	0	0.00275219	0	0.00286689
Otu1955	2.02956e-05	0.000669412	0	0.000231046	0.000423482	0.000129161	0.000739617	0	0.000292913	0.000895362	0.00270758	0	0.000317119	0	0	0.000198177	0.000292222	0	0	0	0	7.91473e-05	0	0	0	0	0	1.88435e-05	0	0	0	0	0	0	0	0
Otu503	0.000547647	0.000144825	0.000505389	0.000231046	0.000465807	0.000301317	0.000606336	0.000526581	0.000292913	0.000228405	0.000928178	0.000328498	0	0.000494254	7.21659e-05	0.000667183	0	0	0	0	0	0	0	0	0	0	0	1.88435e-05	0	0	0	0	0	0	0	0.000727821
Otu652	0.000324615	0.000651333	0.000313759	0.000635081	0.000522235	0	0.00019412	0.00044956	0.000292913	0.000228405	0.000185794	0.000574708	0	0.000463379	0.000901213	0.00022946	0.000823031	0	0	0	0	0	0	0	0	0	0	0	0	0	0	0	0	0	0	0.000298741
Otu862	0.000385453	0.000144825	0.000870993	0	0	4.30581e-05	0.000691156	0	0.000103403	0.000614663	0.00353075	0	0.000285418	0	0.000216462	0.00038584	0	0	0	0	0	0	0	0	2.12603e-05	0	0	0	0	0	0	0	0	0	0	0
Otu398	0	0	0	0	0	0	0	0	0	0	0	0	0	0	0	0	0	0	0	0	0	0	0	0	0	0	0.000820334	1.88435e-05	0.00366913	0	0.000446787	0.000689591	0.00165139	0	0	0
Otu2475	4.05902e-05	0.000723643	0.000348607	0.000115538	0.000254139	0.000537919	0.000533621	0.000706243	0.000155096	0.00124598	0.000970969	0.00016428	3.17223e-05	0	3.60845e-05	0.000114745	0.000332055	0	0	0	0	2.6384e-05	0	0	6.37777e-05	0	0	0	0	0	0	0	0	0	3.10111e-05	0.00102606
Otu633	0	0.00148217	0.000714343	0	0	1.07649e-05	0.000545741	0	0	0.00196387	0	0	0.00088735	0	0	0.000760924	0.00107494	0	0	0	0	0	0	0	2.12603e-05	0	0	0	0	0	0	0	0	0	0	0
Otu406	0	0	0	0	0	0	0	0.00368547	0	0	0.00121337	0	6.34423e-05	0	0	0	0	0.00178722	0.000611569	0	0	0	0	9.23736e-05	0.000106291	0	0	3.76861e-05	0	0	0	0	0	0	0	0
Otu502	0	0.00322897	3.48733e-05	0	0	0.000645423	0	0.000654919	0	0	0.00192554	0	0	0.000370743	0	0	0	0	0	0.000174891	0	0	0	0	0	0	0	0.000564948	0	0	0	0	0	0	0	0
Otu594	0.000284052	0	8.7178e-05	0	0.000705573	0	0	0.000269792	0	0	0.000871117	0	0	0.00123458	0	0	0.00169745	0	0	0.000857882	0	0.000764487	0	0	0	0.000974085	0	0	0	0	0	0	0	0	0	0
Otu1147	0	0	0	0	0	0	0	0	0	0	0	0	0	0	0	0	0	0	0	0	0	0	0	0	0.000212556	0	0	0	0	0	0	0	0.00757491	0	0	0
Otu405	0	0.000162925	1.7437e-05	5.77731e-05	0.000635068	6.45855e-05	0.00019412	0.000346845	0.000120635	0	0	0	0	0	0	0.000187749	0.000252385	0	0	0	0.00560771	0	0	0	0	0	0	0	0	0	0	0	0	0	0	0.000149396
Otu519	0.000142049	0	0.00135799	0.00109638	0	0	0.000739617	0.000218416	0.000620052	0.0004918	0.000214371	0	0	0.00074117	0.00097323	0.000823406	0	0	0	0	0	0	0	0	0	0	0	1.88435e-05	0	0	0	0	0	0	0	0.000373394
Otu532	0.000486832	0.000669412	0.000209198	0.000635081	0.00111428	0	0.000230508	0.000500909	0.00101573	7.02912e-05	0.000428637	0.000513169	0	0.000278087	0.000937223	0.000479642	0.000345332	0	0	0	0	0	0	0	0	0	0	0	0	0	0	0	0	0	0	0
Otu602	0.000770565	0	0.00201804	0.000288788	0	0.000774393	0	0.000654919	0.00022401	0.00205133	0	0	3.17223e-05	0.000864575	0	0	0	0	0	0	0	0	0	0	0.0001488	0	0	0	0	0	0	0	0	0	0.000186033	0
Otu1930	0	0.00068749	0	0.000663927	0.000141206	0.000118399	0.000109203	0.000167034	0	0.000228405	0.000257233	0	0	6.18125e-05	0	0.000187749	0	0	0	0	0.00554874	0	0	0	0	0	0	0	0	0	0	0	0	0	0	0
Otu509	0	0.00166258	0	0	0.00294171	0	0	0	0.000826539	0	0	0	0	0	0.000757145	0	0	0	0	0	0	0	0	0	0	0	0	1.88435e-05	0	0	0	0	0	0	0	0.00208688
Otu3048	0	0	0	0	0	0	0	0	0	0	0	0	0	0	0	0	0	0	0	0	0	0	0	0	0	0	0	0	0.000858156	0	0	0	0.00746793	0	0	0
Otu639	0.000547647	0.000524762	0.000174338	0.000144418	0.000635068	0.000129161	0.000339653	0.000462398	0.000189554	0.000526907	0.000285805	0	0.000538965	0	0.000613028	0.000635932	0.00208111	0	0	0	0	0	0	0	0	0	0	0	0	0	0	0	0	0	0	0.000541317
Otu282	0	0	5.23089e-05	0	0	0	0	7.71005e-05	0	0	0	0	0	0	0	0	0	0.0080059	0	0	0.000149288	0	0	9.23736e-05	0	0	0	0	0	0	0	0	0	0	0	0
Otu653	0	0	0	0	0	0	0	0	0	0	0	0	0	0	0	0	0	0	0	0.000119252	0	0.000817161	0	0	0	0.0033332	0.000550065	0	0.000609917	0	0.000103146	0	0.00297233	0	3.10111e-05	0
Otu216	0	0	0	0	0.000381152	0	0	0	0	0	0.000242946	0	0	0	0	0	0	0	0	0.00294782	0	0.00155392	0	0	2.12603e-05	0	0.00105443	1.88435e-05	0	0	0.000721505	0.000750162	0.000478681	0	0.000402971	0
Otu599	0.00113509	0.000162925	0.000209198	0.000534108	0.000169442	0.000527167	0.000121335	0.000244105	0.000688892	0.000526907	0.000571421	0.00020534	0.00155167	6.18125e-05	0.000180392	0.000563003	0.000557707	0	0	0	0	2.6384e-05	0	0	4.25195e-05	0	0	3.76861e-05	0	1.98127e-05	0	7.58388e-06	0	0	9.30266e-05	0.000354732
Otu1385	0.000628722	0	0	0	0	0	0	0	0	0.0011233	0	0	0	0.00117293	0.00104523	0	0	0	0	0	0	0	0	0	0	0	0	0	0	0	0	0	0	0.0046684	0	0
Otu570	0.000101468	0	0	0.000303223	0.000395262	0.000258284	0.000824411	0.000141341	0.000292913	7.02912e-05	0.000314375	0.000636239	0.0017097	0.00138866	0.000324652	0.000490063	0.000318778	0	0	0	0	0	0	0	0	0	0	0	0	0	0	0	0	0	0	0.00111922
Otu3328	0	0.000144825	0.000191768	8.66567e-05	0.000395262	2.15296e-05	4.85381e-05	6.42514e-05	0.000189554	0.000228405	5.7176e-05	0.000246397	0	0.000123616	0.000216462	0.000166892	0.000199263	5.26705e-05	1.07367e-05	0	1.49311e-05	5.27665e-05	0.000979796	0.000369377	0.00110416	2.6839e-05	9.02308e-06	0.00152368	0	0.000821469	0	0.000371454	2.17697e-05	0	0.00092937	5.60296e-05
Otu2856	0	0.000398153	0.000191768	0	0.00138185	0	0	0	0	0	0.00215319	0.0034369	0	0.000401624	0	0.000771338	0	0	0	0	0	0	0	0	0	0	0	1.88435e-05	0	0	0	0	0	0	0	0
Otu96	0	0	1.7437e-05	0	0	0	0	0	0	0	0	0	0	0	0	0	0	0	0	0	0	0	0.000673847	0.0037713	0	0	0	0	0	0.00115753	0	0	0.00318849	0	0	0
Otu670	0.000182626	0.00151826	0.000435715	0.000187734	0.000790165	0.000666921	0.000109203	0.000102798	0.000137866	0	0.0027786	0	0.00104561	0	0.000216462	0.000396264	0	0	0	0	0	0	0	0	0	0	0	0	0	0	0	0	0	0	0	0.000280076
Otu305	0	0	0.000313759	0	0	0	0	0.000821701	0.000189554	0	0.00030009	0	0	0.00197365	3.60845e-05	0	0	0.00208089	0	0	0	0	0	0	0	0	0.000946402	1.88435e-05	0	0	0	0	0	0.00220315	0	0
Otu1845	0	0	0	0	0	0	0	0	0.00782318	0	0	0	0	0	0	0	0	0	0	0	0	0	0	0.000553947	4.25195e-05	0	0	9.42091e-05	0	0	0	0	0	0	0.000526887	0
Otu411	0	0	0	0	0	0	0	0	0.00909095	0	0	0	0	0	0	0	0	0	0	0	0	0	0	0	0	0	0	0	0	0	0	0	0	0	0	0
Otu432	0.000527376	0	0	0.00118281	0.00193055	0.00122548	0.00113921	0	0.000275688	0	0	0.000636239	0	0.00151188	0	0.000740094	0	0	0	0	0	0	0	0	0	0	0	5.65279e-05	0	0	0	0	0	0	0	0
Otu556	0.000385453	0.000380063	1.7437e-05	0.000880205	0	0.000849608	0.000230508	0.000885831	0.00180602	0	0.000571421	0	0.0022781	0.00101878	0	0	0	0	0	0	0	0	0	0	2.12603e-05	0	0	0	0	0	0	0	0	0	0	0
Otu701	6.08838e-05	0	0	0.00044754	0.000310594	0.00119328	0	0	0.000809336	0.000509354	0.00146989	0.00147629	0.000475592	0	0	0.000510904	0.00218688	0	0	0	0	0	0	0	0	0	0	0	0	0	0	0	0	0	0	0
Otu626	0	0	0	0	0	0	0	0	0	0	0	0	0	0	0	0	0	0	0	0	0	0	0	0	0	0.000679409	0.000604132	0	0	0	0.00308376	0.00065173	0.00444012	0	0	0
Otu648	0.000223199	0	0.000522806	0	0.00053634	0.000881838	7.28051e-05	0.000372526	0.000396246	0.00124598	0	0.000431102	0.00152006	0.000432503	0	0.000406687	0.00161803	0	0	0	0	0	0	0.000461672	0	0	0	1.88435e-05	0	0	0.000137522	0	0	0	0	0.000373394
Otu500	0.000689517	0	0	0.00256349	0.000874741	1.07649e-05	0.000848634	0.000462398	0.000757721	0.00145622	0.000314375	0	0.00117219	0	0	0.000500483	0	0	0	0	0	0	0	0	0.000212556	0	0	0	0	0	0	0	0	0	0	0
Otu582	0.00147909	0.000994699	0.00128845	0.00128364	0.00100157	0.00106444	0.00019412	0	0.000430685	0	0.000642796	0.000472137	0.000317119	0	0.00050491	0	0	0	0	0	0	0	0	0	0	0	0	0	0	0	0	0	0	0	6.20199e-05	0.000242743
Otu344	0.000689517	7.24186e-05	5.23089e-05	0.000461969	0.000211792	0.000333588	0	0	1.72356e-05	0	0.000428637	0	0.00041221	3.09073e-05	0	0.000573422	0.000478079	0	0.00134004	0.000429153	0	0	0.000122595	0	0.000255055	0	0	3.76861e-05	0	0.00035649	0	0.00106046	0	0	0.00265889	0
Otu444	0.000324615	0	0.000453134	0	0.00231001	0.000623925	0.000412401	0	0	0	0.00085685	0.00110768	0.00275121	0.000278087	0	0	0	0.000905044	0	0	0	0	0	0	0	0	0	0	0	0	0	0	0	0	0	0
Otu28	0	0	6.97438e-05	0.000620658	0.00121288	0.000398124	0.00119973	0.00187224	0	0.000667308	0	0	9.516e-05	0	0.000468864	0.000479642	0	0	0	0.00100863	0	0	0	0	0.000297549	0	0	7.53689e-05	0	0.000564308	0	0	0	0	0.000310011	0.000746467
Otu501	0.00121606	0	0.000470553	0.00108197	0	0.000236767	0.00174396	0	0	0.000667308	0.00109932	0.000410583	0	0.000864575	0	0	0.0011412	0	0	0	0	0	0	0	0	0.000321958	0	0	0	0	0.000137522	0	0	0	0	0.000709174
Otu1031	0.00256998	0.000325789	0.000505389	0.000505254	0.000479915	0.000279801	0.000582099	0.000629254	8.61713e-05	0.000667308	0.000214371	0.000574708	0.000190299	0.000370743	0.000685093	8.3454e-05	0.000862815	0	0	0	0	0	0	0	0	0	0	0	0	0	0	0	0	0	0	0.000522662
Otu448	0	0.000542846	0.000905797	0	0.00101566	0	0	0	0	0.00185889	0.000814048	0	0.00114055	0	0.000685093	0.00234105	0	0	0	0	0	0	0	0	0	0	0	3.76861e-05	0	0	0	0	0	0	0	0.000858327
Otu1126	0	0	0.000278908	0	0.0009593	0.000602425	0.000872857	0	0.000310137	0.00119341	0	0	0.00104561	0.000463379	0.000576992	0	0.000769979	0	0	0	0	0.00136985	0	0.00110719	0	0	0	1.88435e-05	0	0	0	0	0	0	0	0.000709174
Otu225	0	0.000380063	0	0.00149961	0.00118471	0	0.00178022	0	0	0.000509354	0	0.00223299	0	0.00163507	0	0.000437955	0.000677123	0	0	0	0	0	0	0	0	0	0	7.53689e-05	0	0	0	0	0	0	0	0
Otu32	0.00121606	0	0.000870993	7.22151e-05	0.000677373	0	0	0.00189783	0	0.000368902	0	0.000492653	0.00136197	0	0	0	0.000836292	0	0	0	0.000268682	0.00115938	0	0	0.000106291	0	0	0	0	0	0	0	0	0	0.000124031	0.00100743
Otu357	0	0.00144608	0.000766566	0.00167231	0.000240024	0	0.00119973	0.00107816	0.0007061	0	0.00112783	0	0.00107726	0	0	0	0	0	0	0	0	0	0	0	8.50349e-05	0	0	0	0	0	0	0	0	0	0	0.00121236
Otu417	0	0.00168062	0.00233034	0.00076487	0.00112837	0	0	0.0015138	0	0.00117588	0	0.00188548	0	0	0	0	0	1.05346e-05	0	0	0	0	0	0	0	0	0	1.88435e-05	0	0	0	0	0	0	0.000155033	0
Otu483	0.000547647	0	0.000644703	0.000274354	0.000832455	0.000172207	0.000327527	8.99493e-05	0.000241236	0.000684855	0.000271519	0.000102682	0.000285418	0.000308974	0.000252528	0.000198177	0.00038516	0	0	0	0.00419037	0	0	0.000369377	2.12603e-05	0	0	0	0	0	0	0	0	0	0	0.000522662
Otu389	0	0.000162925	0.000383452	0	0	0.000107637	0.000339653	0.00143696	0.000155096	0.000140571	8.57612e-05	0.000390063	0.000982316	0	0.000288592	1.04326e-05	0.000783242	0.00457945	0	0	0.000924761	0	0	9.23736e-05	0	0	0	0	0	2.97187e-05	0	0	0	0	0	0
Otu940	0.000567917	0.000253412	0	0.00167231	0.000888835	0.000129161	0.000327527	0	0.000826539	0.00128103	0.000728431	0.000800278	0.000348818	0.000833727	0.00165679	0	0.000557707	0	0	0	0	0	0	0	0	0	0	1.88435e-05	0	0	0	0	0	0	0.000248027	0
Otu695	0.000284052	0.000524762	0.000226626	0.00241988	0	0.000419634	0.00124813	0	1.72356e-05	0.00045669	0	8.21477e-05	0.00300332	0.00104962	0.000468864	0	0	0	0	0	0	0	6.13021e-05	0	0	0	0	1.88435e-05	0.000338948	0	0	0	0	0	9.30266e-05	0.000597276
Otu459	0.000385453	0.000850157	0.000714343	0.000461969	0	0.000666921	0.000800185	0.000346845	0.000482339	0.00177138	0.000400074	0.000697761	0.000475592	3.09073e-05	0.000468864	0.000792166	0	0	0	0	0	0	0	0	8.50349e-05	8.9465e-06	0.000270611	0	0	0	0.000206267	0.000462374	0	0	0	0.000932884
Otu466	0.000304334	0.000380063	0.000905797	0.000505254	0.000437591	0.000408879	0	0.00091148	0.000568415	0.000755035	0.00122763	0.000184811	0	0.00258858	0.000468864	0.000427532	1.32871e-05	0	0	0	0	0.000395592	0	0	2.12603e-05	0	0	0	0	0	0	0	4.35383e-05	0	0.000186033	0.000578624
Otu3229	6.08838e-05	0.000126725	0.000296334	0.000303223	0.000183559	0.000269043	0.000133467	1.2851e-05	0.000103403	0	4.28827e-05	4.10758e-05	3.17223e-05	0.000401624	0.000180392	0.000135605	0.000132852	9.48023e-05	4.29452e-05	0	0	0.000316503	0.0017132	0.00129145	0.00148571	0.000143122	9.02308e-06	0.00142978	0	0.00128595	3.43846e-05	0.000151652	2.17697e-05	0	0.000898423	0.000130724
Otu3	0.000811083	0.000271508	3.48733e-05	0	0.00064917	0	0.000473015	0.00114226	0.00022401	0.00101811	0.000328659	0.00045162	0	0.000463379	0.000576992	0.000750509	0.000783242	1.05346e-05	0	0	0	0	0	0.0027627	2.12603e-05	0	0	0	0	0	0.000515483	0	0.000435187	0	0	0
Otu124	0.000993369	0.000325789	0.000174338	0.00121162	0	0.000484157	0.00121183	0.00030832	0.000379026	0.00064976	0	0.000902771	0	0	0.00154893	0.000354569	0.00107494	0	0	0.000302041	0	0	0.00146887	0	0.000127546	0	0	0	0	0	0	0	0	0	0.00027902	0
Otu12	0	0.000850157	0.0018618	0.00056296	0.00129737	1.07649e-05	0.00121183	0.00208971	0.000155096	0	0.000385792	0.000923267	0	0.00101878	0.000180392	0	0.000690389	0	0	0	0	0	0	0	8.50349e-05	0	0	5.65279e-05	0	0	0	0	0	0	0.000402971	5.60296e-05
Otu277	0	0	0	0	0	0	0	0	0	0	0	0	0	0.000617729	0	0	0	0	0	0.000699142	0	0.00579225	0	0	0	0	0	0	0.00153445	0	0.00202405	0.0012193	0	0	0	0
Otu262	0	0	0	0	0	0	0	0	0	0	0	0	0	0	0	0	0	0	0	0	0.0119146	0	0	0	0	0	0	0	0	0	0	0	0	0	0	0
Otu413	0	0.000814014	8.7178e-05	0	0.00160704	0	0.00151426	0	0	0	0.000471477	0	0.00104561	0.00172743	0	0	0	0	0	0	0	0	0	0.00459478	0.0001488	0	0	0	0	0	0	0	0	0	0	0
Otu430	0.000101468	0.000470505	0.000209198	0.000750451	0.000945208	0.000559422	0.00103027	0.000334004	0.000878146	0.000772579	0.000999495	0.000574708	0.000538965	0.000123616	0.00097323	0.000531745	0.000531166	0	0	0	0	0	0	0.000184728	0	0	0	0	0	0	0	0	0	0.00110297	0	0.000653229
Otu167	0.00133748	0.00292334	0.000940597	0	0.000776068	0	0.00158681	0	0.000499555	0	0.00128464	0.000656747	0	0	0.000793166	0.000406687	0.000716921	0	0	0	0	0	0	0	0	0	0	0	0	0	0	0	0	0	0	0.000466692
Otu896	0	0	0	0	0	0	0	0	0	0	0	0.00159909	0	0	0	0	0	0	0	0	0	0	0	0	0	0	0	0	0	0	0	0	0	0.0109056	0	0
Otu260	0	0	0	0	0	0	0	0.000154187	0	0	0	0	0	0	0	0	0	0	0.00144706	0	0.0104011	0	6.13021e-05	0	2.12603e-05	0.000366656	5.41357e-05	0	0	4.95301e-05	0	3.79181e-05	0	0	0	0
Otu1231	8.11765e-05	3.62108e-05	0.000400874	2.88875e-05	0.000225908	6.45855e-05	0	2.57017e-05	3.44706e-05	3.5147e-05	1.42947e-05	0.000123216	6.34423e-05	0.000525126	0.000396764	0.000198177	9.30009e-05	0.000642144	2.14732e-05	7.95113e-06	0	0	0.00195739	0.000830656	0.00186693	2.6839e-05	0	0.00163633	4.52084e-05	0.00167099	0	0.000568424	4.35383e-05	0.000276005	0.000495912	0.000224075
Otu1100	0	0	0	0	0	0	0	0	0	0	0	0	0	0	0	0	0	0	0	0	0	0	0	0	0	0.000393472	0	0	0.000587342	0	0	0	0	0.0117126	0	0
Otu333	0	0	0.0120717	0	2.8245e-05	0	0	0	0	0	0	0	0	0	0	0	0	0	0	0.000834074	0	0	0	0	0	0	0	0	0	0	0	0	0	0	0	0
Otu368	0.000648988	0.000615174	0.000348607	0.000966686	0.000338818	0.000355101	0.000751731	0.00077039	0.000551201	0.00122846	0.00151263	0.000349021	0.000443902	0.000216305	0.000180392	0.00115649	0.00115446	0	0	0.000246417	0	0	0	0	0	0	0.000162387	0	0	0	0	0	8.70722e-05	0	0	0.000914246
Otu234	0	0	0	0	0	0	0	0	0	0	0	0	0	0	0	0	0	0.00718808	0.00102952	0	0	0	0	0.00285448	0	0	0.000279628	0	0	0	0	0.00160483	0	0	0	0.000373394
Otu2246	0.00117558	0.000832086	1.7437e-05	0.00128364	0.000776068	0.000516415	0.000703272	0	0.000137866	0.000421577	0.000742701	0.000102682	0.00256203	0	0.000432816	0	0	0	0	7.95047e-05	0	0	0	0	8.50349e-05	0	0	7.53689e-05	0	0	0	0	0	0.000827491	0.000371987	0.00227273
Otu3417	0.00129701	0.000235316	0.0012189	0.000793707	0.00138185	0.00102148	0.0010908	0.00146258	0	0.00145622	0.000814048	0	0.00088735	0.000525126	0	0.000708848	0	0	0	0	0	0	0.000245156	0	0.000106291	0	0	0	0	0	0	0.000181976	0	0	0	0
Otu469	0	0	0	0	0	0	0	0	0	0	0	0	0	0	0	0	0	0	0	0	0	0	0	0	0	0	9.02308e-06	0	0.00883857	0	0	0	0.00489241	0	0	0
Otu637	0.000790825	0.00131974	1.7437e-05	0	0	1.07649e-05	0.00116342	0.000629254	0.00123922	0	0	0	0.0016465	0	0.00140508	0	0.000823031	0	0	0	0	0	0	0	8.50349e-05	0	0	5.65279e-05	0	0.000861018	0	7.58388e-06	0.00247474	0	0.000371987	0.000858327
Otu345	0	0	0.000592465	0	0.00108611	0.000462651	0.00196147	0	0.000620052	0.00121093	0	0.00219212	0.000507279	0.000772024	0	0.000302444	0	0	0	0.000889622	0	0	0.000979796	0	0	0	0.00193566	0	0	0	0	0	0	0	0.000341	0
Otu383	0.000669253	0	0.00161865	0.00044754	0.00076197	0	0.000230508	0	0	5.27195e-05	0.000157216	0.00141487	0	0	0.000288592	0	0.000597516	0	0	0	0.00734353	0	0	0	0	0	0	0	0	0	0	0	0	0	0	0.000578624
Otu531	0.0012363	0.000434331	0.000174338	0.000505254	0.000211792	0.000795884	0.000836523	0.00119352	0.00117047	0.000737491	0.000200083	0.000841278	0.00123546	0.000833727	0	0.000937934	0.00104843	0	0	0	0	0	0	0	2.12603e-05	0.000429224	0	5.65279e-05	0	0	0	0	2.17697e-05	0	0.000402971	0.000914246
Otu334	0.00127677	0.000651333	0.000836187	0.000476398	0.0015789	0	0.000860746	0.0010397	0	0.000790121	0.0013844	0.000390063	0.00253049	0	0.000396764	0.000719264	0.00103517	0	0	2.38529e-05	0	0	0	0	2.12603e-05	0	0	0	0	0	0	0	0	0	3.10111e-05	0.000839685
Otu399	0	0.000289602	0.000644703	0	0.00155075	0.000462651	0.00111501	0.00044956	0.000723308	0.000597113	0.000514313	0.00198772	3.17223e-05	0.00221973	0.00147701	0.000875468	0.00141942	2.1069e-05	0	0	0	0	0	0	8.50349e-05	0	0.000595122	3.76861e-05	0	0	0	0	0	0	0	0
Otu189	0	0	0	0	0	0	0.000666924	0	0	0	0.00112783	0	0	0.00203518	0	0.000865056	0	0	0	0	0	0	0	0	0.000127546	0	0	3.76861e-05	0	0	0	0	0	0.0103668	0	0
Otu255	0.000709781	0	0.00200068	0	0.00133961	0.00148304	0	1.2851e-05	0	0	0	0.0013125	0	0	0.00226749	0	1.32871e-05	0	0	0	0	0	0	0	0.000467486	0	0.00359436	0	0	0	0	0.00226924	0	0	0	0
Otu229	0	0.000795941	0	0	0	0.000226007	0	0	0	0	0.00065707	0	0	0	0	0	0	0.00892539	0	0	0	0	0	0.003038	0	0	6.31576e-05	3.76861e-05	0.00137674	0	0	0	0.000717824	0	0	0
Otu1450	0.00153977	0.000832086	0.000505389	0	0.00029648	0.00111812	0.00122393	6.42514e-05	0.000499555	0	0.000828316	0.000779777	0.00246741	0.00123458	0.000829185	8.3454e-05	0.00041171	0	0	0	0	0	0.000612632	0	6.37777e-05	0	0.000360777	3.76861e-05	0	0	0	0.00105289	0	0	0	0.00102606
Otu414	0.00164087	0.000325789	0.00113195	0.000663927	0.000423482	0.00120401	0.000339653	0.0010397	0	0.00101811	0.00146989	0	0.000317119	0.000432503	0.00162084	0.000979573	0.000703655	0	0	0.000246417	0	0	0	0	0	0	0.000315696	3.76861e-05	0	0	0	0	0	0.00220315	0	0
Otu321	0.00151954	0	0.00036603	0.00148521	0.000395262	0	0.00403436	0	0	0.00196387	0.000970969	0	0.00328677	0	0	0.000625514	0	0	0	0	0	0	0	0	0.000467486	0	0	7.53689e-05	0	0	0	0	0	0	0.000155033	0.000858327
Otu203	0	0	5.23089e-05	0	0	0	0	0	0	0	0	0	0	0	0	0	0	0	0	0	0	5.27665e-05	0	0	0	0.0158642	9.02308e-06	0	0.000113012	0	0	0	0.000174127	0	0	0
Otu490	0	0	0	0	0	0	0	0	0	0	0	0	0	0	0	0	0	0	0	0	0	0	0	0	0	0	0	0	0	0	0.00770251	0.00149147	0.00147786	0.00575959	0	0
Otu418	0.00109461	0.000868227	0.00125368	0.000808124	0.00181805	0.000398124	0.00113921	0	0.000396246	0.00101811	0.000457197	0.0025598	0.000665683	0.000895421	0.000324652	0.000198177	0.00106168	0	0	0.000309986	0	0	0	0	4.25195e-05	0	0	0	0	0	0	0	0	0	0	0.00121236
Otu348	0.00166109	0	0	0.00126924	0	0.000699165	0.000654807	0	0.00182318	0	0.00174049	0.000533683	3.17223e-05	0.00114211	0.00312818	0	0	0	0	0	0	0	0	0	0	0	0	0	0	0	0	0	0	0	0	0.00420078
Otu237	0.000324615	0.000199122	0.000731752	4.33305e-05	0.000465807	0.00049491	0.000957624	0.000385366	0	0.000947973	0.000342943	0	0.000570648	0.000278087	0	0.00022946	0	0	0	0	0	0	0.000245156	0	0.000255055	0	0.000270611	0	0	0.00135509	0	0.00879121	0	0	0	0
Otu281	0.000365175	0.000488592	0.00193125	0	0.000677373	0.00153668	0	0.000423884	0.000688892	0.00064976	0.000614248	0	0.000222008	0.000864575	0	0.000542164	0.000915855	0.00531894	0.000943816	0	0	0	0	9.23736e-05	0	0	0	3.76861e-05	0	0	0	0	0	0	0	0.000783757
Otu473	0.000892108	0.000271508	0.00125368	0.000663927	5.64881e-05	0.00102148	0.000727502	0.000462398	0.000912546	0.00024597	0.000628522	0	0	0.00228122	0.00133313	0.00033372	0.00202821	0	0	0	0	0	0	0	0	0.000733002	0	0	0	0	0	0	0	0.00220315	0	0.00119373
Otu415	0.00325543	0.000470505	0.000331183	0.00111078	0.000451699	0.00115034	0.000351778	0.000885831	0.00103293	7.02912e-05	0.000956706	0.00213081	0.00110891	0.00197365	0.000757145	0.000406687	0	0	0	1.59021e-05	0	0	0	0	0	0	0	7.53689e-05	0	0	0	0	0	0	0	0.000783757
Otu527	0	0	1.7437e-05	0	0	0	0	0	0	0	0	0	0	0	0	0	0	0	0	0	0	0	0	0	0	0	0	0	0.00534703	0	0.000618506	0	0.0114724	0	0	0
Otu369	0	0	3.48733e-05	0	0	0	0	0	0	0	0	0	0	0	0	0	0	0	0	0	0	0	0	0	0	0	0	0	0.00200723	0	0.00161314	0	0.0138407	0	0	0
Otu352	0.000912362	0.00171669	0.000522806	0.000461969	0.00117063	0.00165466	0.00105448	0.00148819	0.000809336	0.00133359	5.7176e-05	0.00061573	0.000634007	0.00135785	0	0.000302444	0.000464806	0	0.00171451	0	0	0	0	0	8.50349e-05	0	0	0.000131887	0	0.00105871	0	0	0	0.000276005	0	0
Otu374	0.00226723	0.00222137	0.000923197	0.00134124	0.00100157	0	0.00254094	0	0.00123922	0.0021038	0	0.00266188	0	0	3.60845e-05	0	0	0	0	0	0	0	0	0	0.000170053	0	0	7.53689e-05	0	0	0	0	0	0	0	0.00147304
Otu232	0.000547647	0	3.48733e-05	0	0	0.000892581	0.000618455	0	0	0	0.00240915	0.00061573	0.00120382	0.000617729	0.00072112	0.00088588	0.00185625	0	0	0.00669864	0	0	0	0	0	0	5.41357e-05	0	0	0	0	0	0	0	0	0.000932884
Otu327	0	0.00128364	0.000662114	0.000433111	0.00163518	2.15296e-05	0.000509379	0.000654919	0.000688892	0.00135111	0.00235228	0.000656747	0.00152006	0	0.00147701	0	0.0016445	0	0	0	0	0	0	0	0.000170053	0	0	1.88435e-05	0	0	0	0.000447222	0.000152365	0	0.000464934	0.00197534
Otu343	0	0	3.48733e-05	0	0	0	0	0	0	0	0	0	0	0	0	0	0	0	0	0	0	0.0186439	0	0	0	0	0	0	0	0	0	0	0	0	0	0
Otu296	0	0.00115725	0.000435715	0.00249169	0.00194461	0.000527167	0.00188898	0	0.000585628	0	0.000942443	0	3.17223e-05	0.000555996	0	0.000427532	0.00305856	0	0	0	0	0	0	0	0	0	0.000270611	0	0	0	0	0	0	0	0.000155033	0.00425627
Otu427	0.00242872	0.00346254	0	0	0	0.000688417	0.00105448	0	0	0.00110577	0	0.00196727	0.000317119	0	0	0.00188423	0.0027814	1.05346e-05	0	0	0	0	0	0	8.50349e-05	0	0	0.00073429	0	0	0	0	0	0	0.00027902	0.00214264
Otu287	0.000932615	0.00238346	0.000766566	0.000822541	0	0	0	0.000821701	0	0.00177138	0.00218164	0	0	0	0.000865201	0.000510904	0.00377046	0	0.00138285	0	0	0	0	0	0	0	0	0.000113048	0	0	0	0	0	0	0	0.0032749
Otu461	0.00216626	0.00157239	0.00132322	0.00155718	0.00186024	0	0.0014296	0.00225595	0.000516771	0	0.000228659	0.00211037	0	0.000926265	0	0	0.00262294	0	0	0	0	0	0	0	0.000212556	0	0	0.000169562	0	0	0	0	0	0	0	0.000727821
Otu170	0	0	3.48733e-05	0	0	0	0	0	0	0	0	0	0	0	0	0	0	0	0	0.0198697	0	0	0	0	0	0	0	0	0	0	0	0	0	0	0	0
Otu437	0.000790825	0.000777868	0.000383452	0.00112519	0.000381152	0.000387369	0.00157472	6.42514e-05	5.17048e-05	0.00152627	5.7176e-05	0.000472137	0.00504632	0.00108045	0.00129715	0.000989982	0.00198853	1.05346e-05	0	0	0	0	0	0	0.000191305	0	0	0	2.26048e-05	0	0	0	0	0	0	0.00180797
Otu299	0.000689517	0.000669412	1.7437e-05	0.00273577	0	0.000559422	0	0	0.00060284	0.000579563	0.00223853	0.00112817	0	0	0.000685093	0.00343958	0.00284741	0	0	0	0	0	0.000796253	0	0.000127546	0	0	0	0	0	0.000378081	0	0	0	0.000402971	0.00236562
Otu1839	0.00184302	0.00234745	0.00227831	1.4444e-05	0	0.000752901	0	0.00251156	0	0.00024597	0.00161233	0.00221255	6.34423e-05	0	0.00212387	0	0	2.1069e-05	0	0	0	0	0	0	0.000488723	0	0	0.000169562	0	0	0	0.00342201	0	0	0.000310011	0
Otu373	0.00117558	0.00178882	0.00116673	0.00267835	0.00135369	0.00138648	0.00138121	0.000539417	0.00238921	0.000877824	0.000200083	0	0.00133035	0.00129622	0.000865201	0.00080258	0.00156507	0	0	0	0	0	0	0	0.0001488	0	0	3.76861e-05	0	0	0.000206267	0	0	0	9.30266e-05	9.33786e-05
Otu350	0.000770565	0.00265348	0.000557637	0.00124043	0.00107202	0.0019334	0	0.00171866	0.00190899	0	0.000728431	0	0	0	0.00398718	0.00237218	0	0	0	0	0	0	0.00159105	0	6.37777e-05	0	0	0.000320228	0	0	0	0	0	0	0.000495912	0
Otu318	0.000892108	0.000325789	0.000592465	0.00134124	0.000522235	0.000989257	0.000400277	0.00120634	0.000809336	0.000421577	0.00139865	0.00116914	0.000348818	0.00175822	0.000576992	0.00188423	0.00280781	0	0	0	0	0	0	0.000830656	0.000892037	0.000125234	0	0.000131887	0	3.96245e-05	0.000103146	0	0	0	6.20199e-05	0.00203112
Otu366	0.00224704	0.000416242	0.00125368	0.00233368	0.000155325	0	0.00214264	0.00159064	0.000447904	0	0.00230963	0.000513169	0.00158329	0.000185411	0.00118921	0.000854644	0.00237193	0	0	0	0	0	0	0	0.000255055	0	0	1.88435e-05	0	0	0	0	0	0	6.20199e-05	0.00175217
Otu220	0	0	0.000313759	0.00056296	0	0	0	0	0.00105012	3.5147e-05	0.000471477	0	0.00189925	0	0	0	0	0	0	0	0.0159777	0	0	0.00165973	2.12603e-05	0	0	0	0	0	0	0	0	0	3.10111e-05	0
Otu330	0.00408057	0.000398153	0.00302355	1.4444e-05	0	0	0	0.000744732	0.000620052	0.00115835	0	0.00194682	0	0.00494797	0	0.00257965	0.000557707	0	0	0	0	0	0	0	0.000106291	0	0	7.53689e-05	0.000880716	0	0	0	0.000935113	0	0	0
Otu317	0	0	5.23089e-05	0	0	0	0	0	0	0	0	0	0	0	0	0	0	0	0	0.000572109	0	0	0	0	2.12603e-05	0.00135776	0.0151183	0.000903565	0.0011288	0.00137484	0.00157888	0	0	0	0	0
Otu332	0.000202913	0.000651333	0.0018618	0	0.00178992	0.000473404	0.00222716	0.000642087	0.000172325	0.00128103	0.000271519	0.00198772	0	0	0.00050491	0.000177321	0.00143266	0	0	0	0	0	0	0	4.25195e-05	0.00546759	0.000523029	1.88435e-05	0	0	0	0	0.00197659	0	0	0.000765112
Otu323	0.000912362	0.000615174	0.00174024	0.000476398	0	1.07649e-05	0.00171979	0.00193621	0.000275688	0	0.000514313	0.00102573	0.00325529	0.00169665	0.00255457	0	0	0	0	0	0	0	0	0	0.000106291	0	0.000640173	0	0.0025694	0.000781915	0	0	0	0	0	0.00184517
Otu208	0	0	5.23089e-05	0	0	0	0	0	0	0	0	0	0	0	0	0	0	0	0.000257608	0	0	0.00516695	0	0	0	0.00823286	9.02308e-06	0	0.0051907	0	0.00092743	0	0.00303719	0	0	0
Otu132	0	0	1.7437e-05	0	0	0	0.000460893	0	0	0	0	0	0	0	0	0	0	0.00253148	0.00122228	0.00109588	0	0.00236817	0	0.000184728	0.000106291	0	0.000766294	0.000282566	0.00160202	0.000930221	0.00109896	0.00991199	0.000130602	0	0.000433954	0
Otu292	0.00198447	0.00148217	0.000609879	0.000981098	0.00177586	0.000462651	0.000473015	0.000757561	0.00144541	0.00206882	0.00252286	0.00200816	0.000919008	0.000432503	0.000865201	0.000698432	0.00175039	0	0	0	0	0	0	0.000184728	2.12603e-05	0	1.8046e-05	7.53689e-05	0	0	0	0	0	0	0	0.00171496
Otu387	0.00267085	0.0019691	0.00114934	0.00193123	0.00100157	0.00134355	0.000775959	0.00208971	0.00158282	0.00182388	0.000257233	0	0.000507279	0.000278087	0.00072112	0.00138534	0.00190916	0	0	0	0	0	0	0	0	0	0	3.76861e-05	0.000113012	0	0	0	2.17697e-05	0	0	0.00180797
Otu336	0.00149931	0	0.0012189	0.00249169	0.00438415	0.00154741	0.00149007	0.00100124	0.000688892	0.00180638	0.00134165	0	0	0	0	0.00119811	0	0	0.00100809	0	0	0	0	0	0	0	0	0	0	0	0.00151035	0	0	0	0.000402971	0.00186377
Otu190	0	0	0	0	0	0	0	0.00303511	0	0	0	0	0	0	0	1.04326e-05	0	0.015623	0.00497477	0	0	0	0	0.000277062	0	0	0	9.42091e-05	0	0	0	0	0	0	0	0
Otu365	0.0024489	0.00160847	0.00193125	0.00126924	0.00273124	0.000387369	0.000388153	0.00119352	0.00134233	0.000351343	0.000814048	0.000369542	0.00218342	0.000833727	0.000865201	0.000875468	0	0	0.00106165	0.000516521	0	0	0	0	2.12603e-05	0	0	0.000113048	0.00119644	0	0.000240635	0.00100749	0	0	3.10111e-05	0.000280076
Otu122	0	0.00414458	0.000801378	0.000663927	0.004957	0.000247526	0.000763845	0	0	0.0011233	0.00114209	0.00268229	0	0.00228122	0.00111723	0.000458799	0.00165774	0	0	0	0	0	0	0	0	0	0.000477965	9.42091e-05	0	0	0	0	0	0	0.000464934	0.00130548
Otu2708	0.000385453	0	0.000487971	0.000851374	0.000211792	4.30581e-05	0.000339653	6.42514e-05	0.000137866	0.000123002	0.000200083	0	0.000190299	0.000185411	0.000108244	0.000844232	0.000119569	0.000157992	4.29452e-05	0.000158995	0	5.27665e-05	0.00268914	0.00221156	0.00385233	4.47307e-05	3.60912e-05	0.00337872	0.000113012	0.0035518	3.43846e-05	0.00122686	0	0	0.00228886	0.00100743
Otu179	0.000851598	0.000723643	0.00132322	0.00139883	0.000888835	0.000924809	0.000557861	0.000706243	0.00123922	0.00054446	0.00168353	0.000328498	0	0.00175822	0.00140508	0.00115649	0.000637321	0.00508994	0	0	0	0	0	0.000369377	0.000127546	8.9465e-06	0	3.76861e-05	0	0	0	0	0	0	0.00027902	0.0031822
Otu451	0.00137794	0.000452418	0.00180971	0.000418681	0.000931115	0.000301317	0.00111501	0.001501	0.00149695	0.0011233	0.00171201	0.000123216	0.00120382	0.00255785	0.000793166	0.000625514	0.00222654	0	0	0	0.0021151	0.000211027	0	0	0	0.000232549	9.02308e-06	0	0.000993499	0	0.000103146	0.000765304	0.00141277	0	0	0.000559971
Otu339	0.000527376	0.000542846	0.00114934	0.00144203	0.00211329	0.00169756	0.00182856	0.00129604	0.000413466	0.00121093	0.000671343	0.000554196	0.000824028	0.00714261	0.000216462	0.000958754	0.00264936	0	8.58862e-05	0	0	0	0	0	2.12603e-05	0	0	0	0	0	0	0	0	0	9.30266e-05	0.00210547
Otu642	0.00131724	0.00243748	0.00111456	0.00175863	0.00212735	0.000602425	0.00103027	0.0015138	0.000792131	0.00184139	0.00162657	0.00408847	0.00117219	0.000123616	0.000685093	0.000771338	0.00209433	0	0	0.000246417	0	0.000606428	0	0	0.000106291	0	0	9.42091e-05	0	0	6.87664e-05	0	0	0	0.000155033	0.00128685
Otu4	0	0	0.00114934	1.4444e-05	0	1.07649e-05	0.000485137	0.000873006	0.00103293	0	0.000200083	0.00100524	0.00557907	0.00479515	0.008823	0.00113568	0.00186948	1.05346e-05	0	0	0	0	0	0	0.000170053	0	0	0	0	0	0	0	0	0	0	0.00126823
Otu5	0.00158021	0.000976634	3.48733e-05	0.00230495	1.41227e-05	3.2294e-05	0.0017077	0.00197459	0.000654473	0.00145622	0.000171505	0.000697761	0.00120382	0.000432503	0.00459461	0.000198177	0.00263615	0	0.00329442	0	0.00364287	0	0	0	0.000127546	0	0	0	0	0	0	0	0	0	9.30266e-05	0.00223556
Otu240	0.00359775	0.00207723	0.00154916	0.0015284	0.00149446	0.00118254	0.00158681	0.00141134	0.00411705	0.00322168	0.00122763	0.00102573	0.000507279	0.00074117	0.000829185	0.00172839	0.00182978	0	0	0	0	0.000131904	0	0	6.37777e-05	0	0	0	0	0.000148573	0	0	0	0	3.10111e-05	0.000130724
Otu342	0.00133748	0.00198713	3.48733e-05	0.00175863	0.00323619	1.07649e-05	0.00299915	0.000115646	0	0.003553	0.00109932	0.0051452	0.00126709	0.00206594	0.00176462	0	0	0	0	0	0	0.00289268	0	0	0.000127546	0	0	9.42091e-05	0	0.000613774	0	0	0	0	0	0.000727821
Otu63	0.000912362	0.000741719	0.00120151	0	0.00107202	1.07649e-05	0.0020581	0.00180825	0.000551201	0.00299484	0.00161233	0	0.00107726	0.00525344	0.00441604	0.000917113	0.002438	0.00013693	0.00169312	0	0	0	0	0	0.000106291	0	0	9.42091e-05	0	0	0	7.58388e-06	0	0	0	0.00203112
Otu271	0	0.00306719	1.7437e-05	0.00134124	0.000888835	0.00072066	0.00411851	0.00171866	0.000792131	0.00189388	0.0013274	0	0.00202557	0.00135785	0.00129715	0	0.000716921	0	0	0.000349712	0	0	0	0	0.000361283	0.000134178	0	0.000113048	0	0	0.000343723	0	0	0.00793379	0	0.000765112
Otu186	0.000426008	0.00112113	8.7178e-05	0.00171547	0.000818359	0	0	0	0.00204625	0.00154379	0.000571421	0	0.00142522	0.00132703	0.00198021	0.000573422	0	2.1069e-05	0.000825951	0.00207823	0	0.000711807	0	0	8.50349e-05	0.00674673	0.000874367	9.42091e-05	0.000813032	0.00180913	0.00082448	0.00187676	0.00121743	0	0	0
Otu60	0.000892108	0.00211327	0.000400874	0	0	0.000709913	0.00181648	0.00105252	0.000637263	0	0.000785511	0.00188548	0.00344417	0.00406087	0.00327147	0.000396264	0.0001727	0	0	0.00281354	0	0.00163279	0	0	0.000170053	0.00214189	0.000532041	9.42091e-05	0.00250198	0	0.000996049	0	0	0	0	0
Otu388	0.00275153	0.00303123	0.00174024	0.00282188	0.000197676	0.000462651	0.00124813	0.000629254	0.0054978	0.00238354	0.00354493	0.000677254	0.00104561	0.000926265	0.000216462	0.000740094	0.000544437	0	0.000321986	0	0.00273872	0	0	0	4.25195e-05	0	0	3.76861e-05	0.000406706	0	0	0	0.000239407	0	9.30266e-05	0.000634579
Otu241	0.00295316	0.00213129	0.00160128	0.00280753	0.0009593	0.000731407	0.00179231	0.00112944	0.00345068	0.00283774	0.00146989	0.00102573	0.000950663	0.00148108	0.00162084	0.000740094	0.00377046	0	0	0	0	0.000263768	0	0	0	5.36762e-05	0.000108265	0	0	0.000158476	0.000240635	0	4.35383e-05	0	0	0.00184517
Otu306	0.000730043	0.00245548	6.97438e-05	0.00154279	0	2.15296e-05	0.00264951	0.00314995	0.00257773	0.00135111	0.000128635	0.00188548	0.00218342	0.000772024	0.00169274	0	0.00320367	0	0	0.000460925	0	0	0	0	0.00118898	0	0.000928394	0.000433193	0	0.00103895	0	0	0	0.00494146	0.000991257	0
Otu279	0.00234798	0.000832086	0.00196596	0.000808124	0.0015789	0.000946293	0.000715387	0.00185944	0.00154847	0.00252335	0.00223853	0.00304956	0.0054851	0.00129622	0.00172868	0.00109406	0.000703655	0.00210185	0	0	0	0	0	9.23736e-05	2.12603e-05	0	0	0	0	0	0.000378081	0	0	0	0.000248027	0.000970157
Otu249	0.000324615	0	0.000104611	0.00100992	0.000620965	0.000999998	0.00169561	0.000706243	0.000774926	0.00440628	0.000142926	0.0024577	0.00309783	0.00329467	0	0.000937934	0.000557707	0	0	0	0.0113622	0	6.13021e-05	0	8.50349e-05	0	0	5.65279e-05	0	0	0	0	0	0	0.00139331	0.0013241
Otu210	0.00151954	0.00222137	0.00104498	0.00144203	0.000592759	0.000559422	0.00100606	0	0.00634792	0.00182388	0.00742668	0.00127155	0.00161489	0.000648593	0.00165679	0.00102121	0.00196208	0	0	0	0	0	0.000428933	0	0.000127546	0	0	5.65279e-05	0.000519613	0	0	0	0	0.00110297	6.20199e-05	0.00145443
Otu154	0.000709781	0.000434331	0.000923197	0	0.000790165	0.000118399	0.000872857	0.00105252	0.000964143	0	0	0.00112817	0.000126875	0.00151188	0	0.00120852	0	0.00905953	0	0.000992764	0.0118419	0.000237399	0	0.000184728	0	0	0.000703238	7.53689e-05	0	0.000485151	0	0.00208059	0	0	0	0.000615928
Otu328	0.00377887	0.00292334	0.00361191	0.000909034	0.00139592	0.00301449	0.000509379	0.000642087	0.00137669	0.00170136	0.000257233	0.00155816	0.000602328	0.00274218	0.00180056	0.00146853	0.00587295	0	0	0.000722957	0	0	0	0	0.000233806	7.15668e-05	0	0.000207233	0	0	0	0	0	0	0	0.00121236
Otu133	0.000426008	0.00112113	0.00114934	0	0.000917022	0.00166539	0.000497258	0.00202576	0.00194331	0.00152627	0.00218164	0.000902771	0.00907266	0	0.00259045	0.00210232	0.000199263	2.1069e-05	0.00348618	0.00124655	0	2.6384e-05	0	0	0.000361283	0	0	0	0	0	0.000412435	0	0	0	0	0.00303385
Otu51	0.000648988	0	0.000174338	0.000375388	0.00523616	0.00156886	0.00302325	0.000269792	0.000757721	0.00320424	0.00168353	0.00213081	0.00551643	0.00543662	0.00226749	0.000448377	0.00333555	0	0	0.000166943	0	0	0	0	0.000255055	0	0	0.000113048	0	0	0.000137522	0	0	0	0.000433954	0.00177077
Otu243	0.00131724	0.000958568	0.00184444	0.00316616	0.00226786	0.0014294	0.00263745	0.00114226	0.00209771	0.000579563	0.0110372	0.00143535	0.00117219	0.000926265	0.00201613	0.00201925	0.000504623	0	0	0	0	0	0	0	0	0	0	1.88435e-05	0	0.000267395	0	0	0.000152365	0	0	0.00206829
Otu246	0.00261033	0.00162651	0.00161865	0.00240551	0.00117063	0.00163321	0.00171979	0.000321162	0.00187467	0.00334377	0.00302	0.00298837	0.00104561	0.00175822	0.00244694	0.00138534	0.00103517	0	0	0	0	0	0	0.000830656	0	0	0	0	0	0	0	0	0	0.00247776	0.00117687	0.0027741
Otu681	0	0	0	0	0	0	0	0	0	0	0	0	0	0	0	0	0	1.05346e-05	0	0	0	0	0	0.0398699	0	0	0	0	0	0	0	0	0	0	0	0
Otu174	0	0	5.23089e-05	0	0	0	0	0	0	0	0	0	0	0	0	0	0	0	0.00407159	0.00256067	0	0.00325946	0.000122595	0.00184375	0.00108295	0.00345748	0.00600384	0.00219915	0.00574876	0.00390539	0.00133899	0.00146124	0.00230154	0	0.00123872	0
Otu123	0.000608455	0.00310315	0.00160128	0.00069277	0.00180398	0.00118254	0.00264951	0.0050468	0.00389504	0	0.000385792	0.00404777	0.00545378	0.00114211	0.000865201	0.00344993	0.00349375	0	0	7.95113e-06	0	0	0	9.23736e-05	0.000233806	0	0	0.000207233	0	0	3.43846e-05	0	0	0	0.000402971	0.00271842
Otu35	0.00540556	0.00265348	0.00476899	0	0.00176179	2.15296e-05	0.00392614	0.00147538	0.00101573	0.00614249	0.000985232	0.00453586	0	0.000802877	0	0.00366723	0	0	0	0	0	0	0	0	0.000233806	0	0	5.65279e-05	0	0	0.000309363	0	0	0.00275219	3.10111e-05	0.00453362
Otu221	0	0	5.23089e-05	0	0	0	0	0	0	0	0	0	0	0	0	0	0	0	0	0.00169031	0	0.00704015	0	0	0	0.014949	0.0032273	0	0.0133338	4.95301e-05	0.000996049	0.000341143	0.00478477	0.00165341	0	0
Otu285	0.0014184	0.00207723	0.000139476	0.00103874	0.00219761	0.00135428	1.2135e-05	0.000629254	0.000413466	0.00213878	0.00229541	0.00151722	0	0.00191211	0.00169274	0.0024448	0.00197531	0.0195483	0	0	0	0	0	9.23736e-05	0.00034004	0	0	0.000188398	0	0	0	0	0	0	0.000588832	0.00547527
Otu185	0.00248926	0	8.7178e-05	0	0	0.000817374	0.000727502	0.00279257	0.000206782	0.00021084	0	0	0	0.00329467	0	0.000656766	0	0	0	0.00908788	0	0	0.000306424	0	0.000191305	0	0.00139635	0.000169562	0.00498962	2.97187e-05	0.0040387	0.0136909	0	0.000276005	0	0.00434874
Otu88	0	3.62108e-05	5.23089e-05	0	0	0.000441143	0	0	0	0	0	0	0	0	0	0	0	0	0.00891606	0.000905492	0	7.91473e-05	0.00226243	0.00477756	0.000764715	0	0.00101842	0.00088476	0	0.00154268	0.00137326	0.0137497	0.000348184	0	0.0199115	0
Otu173	0.00367826	0.00326491	0.00300623	0.00345285	0.00102975	0.00211555	0.00210641	0.00219202	0.00517431	0.00430189	0.00439482	0.00121011	0.00300332	0.00292642	0.00284147	0.00320146	0.00575495	0	0	0	0	0	0	0	0.000212556	0	0	9.42091e-05	0.00126406	0	0	0	0	0	9.30266e-05	0.0029411
Otu214	0.0012363	0.00187897	0.0013406	0.00128364	0.00375455	0.000602425	0.0010908	0.00174426	0.000551201	0.00124598	0.000699888	0.00145582	0.00129872	0.000833727	0.00126118	0.00110447	0.00204143	0	0	0.000111303	0	0.0206864	0	0.000461672	0.0001488	0.00131316	0.000892377	0.00135464	0.00286143	0.000237693	0	0	0.00487089	0	0.0010222	0.00111922
Otu106	0	0.00168062	6.97438e-05	0	0	0	0.000254764	0	0.000860944	0.000983044	0	0.000677254	0	0.00074117	0	0	0	0.00531894	0.00200316	0.00465818	0	0.00729968	0.00281098	0.00147562	8.50349e-05	0	0.00269855	1.88435e-05	0.00331034	0.000702798	0.0147393	0.00550878	0.00288583	0	0	0.000858327
Otu1291	0	0	5.23089e-05	0	0	0	0	0	1.72356e-05	0	0	0	0	0	0	0	0	0.000957604	0.0160726	0.00144471	0	0.000316503	0.00608777	0.00404597	0.000318795	0	0.00205243	0.000583767	0.000384121	0.00245976	0.000858799	0.00899926	0.000565658	0.000551836	0.0149961	0
Otu197	0	0	1.7437e-05	0	0	0	0	0	0	0	0	0	0	0	0	0	0	0	0	0	0	0.0584436	0.000857442	0.00248722	0	0	0	0	0	0	0	0	0	0	0	0
Otu202	0	0	0.000104611	0	0	0	0	0	0	0	0	0	0.000126875	0	0	0	0	0	0	0	1.49311e-05	0	0.0238552	0.0295504	0.00176107	0	0	0.00163633	0	0.00135509	0	0.00322633	0	0	0.00185676	0
Otu160	0.00337628	0.00104889	0.00729691	0.00249169	0.00769897	0.00296104	0.00127233	0.00401666	0.00716248	0.00276789	0.00192554	0.00429189	0.00394744	0.00338669	0.000324652	0.00160368	0.00161803	0	0.00407159	0	0	0	0	0	0.000127546	0	0	0.000113048	0	0	0	0	0.000891664	0	0	0.00333051
Otu151	0	0	0.000139476	0	0	0	0	0	0	0	0	0	0	0	0	0	0	0	0	0.00487052	0	0.00810323	0	0.00129145	0	0.0187528	0.00369278	0	0.00543633	0	0.0041409	0.00153682	0.00411677	0.0135898	0.000124031	0
Otu199	0.00145886	0.00240147	0.00168814	0.00525467	0.00186024	0.00258666	0.00569037	0.00294577	0.0105569	0.00273296	0.0136909	0.00300877	0.000285418	0.00258858	0.00122519	0.00164525	0.00212078	0	0	0	0	0.000738148	0	0	0.000488723	0	0.000261593	0.000169562	0	0	0	0	0	0	0.000836523	0.00160332
Otu178	0.00460302	0.00414458	0.00262509	0.00246297	0.00372654	0.00168683	0.0035291	0.00418215	0.00180602	0.00484098	0.00561011	0.000636239	0.00230966	0.00138866	0.00701587	0.00333607	0.00264936	0	0	0.000429153	0	0	0.000735054	0	0.000255055	0	4.51135e-05	0.000150725	0	0	0.000240635	0.000166815	0	0.00302645	0.000464934	0.00386769
Otu169	0.00424139	0.00133779	0.00513102	0.00266399	0.0035865	0.00255456	0.00204602	0.00376192	0.00213202	0.00290757	0.00316194	0.00296797	0.00379023	0.00565024	0.00398718	0.00323252	0.0059647	0	0	0	0	0	0	0	4.25195e-05	0	0	1.88435e-05	2.26048e-05	0	0	0	0.000369936	0	6.20199e-05	0.00656209
Otu25	0.00204508	0.00265348	0.000104611	0.00486919	0.00268914	0.00431679	0.00651602	0.00891655	0.00428775	0.00147373	0.00292062	0.00300877	0.0017413	0.00181978	0	0.0015621	0.00233229	2.1069e-05	0.00328376	0.000572109	0	0	0.0012244	0.00660118	0.00167636	0	0	0.000357886	0	0	3.43846e-05	7.58388e-06	0	0	0.000557861	0.000765112
Otu147	0.000669253	0.000940501	0.000557637	0.000736031	0.00139592	0.000688417	0.000157729	0	0.00123922	0.00126351	0.000557145	0	0.00126709	0.000525126	0.00050491	0.00324288	0.00167098	0	0	0	0	0.000896159	0.000367683	0	0.0236657	0.00295127	0.00100942	0.0272425	0.00139928	0	0	0	0.000130602	0.00247776	0.000836523	0.000895607
Otu176	0.00744535	0.00511195	0.00390579	0.00469776	0.00476148	0.00316414	0.00184064	0.00288194	0.00770467	0.00444107	0.00371504	0.00410882	0.0022781	0.00169665	0.00502288	0.00213347	0.00516449	0	0	0.000540345	0.0034059	0	6.13021e-05	0	2.12603e-05	0	0	5.65279e-05	0	8.91501e-05	0.000171896	0	0	0	0.000124031	0.00279266
Otu117	0.00202488	0.00128364	0.00413038	0.00325219	0.00326422	0.000946293	0.00204602	0.00107816	0.00175452	0.00437148	0.00345985	0.00306996	0.00704855	0.00114211	0.00690933	0.00119811	0.00338829	0.00454818	0.00207797	0.000198734	0.013799	0	0.000673847	0.00395443	0.000722266	2.6839e-05	0	0.000433193	0.000835595	0.000564308	0.000687175	7.58388e-06	0.00115229	0	0.00139331	0.00182657
Otu156	0.00592641	0.00159043	0.00179234	0.00860952	0.000818359	0.00261876	0.0129122	0.00280534	0.00324544	0.00320424	0.00253707	0.00488126	0.00142522	0.00399962	0.0102704	0.00362585	0.00231907	0	0	0	0	0	0	0	0.00034004	0	0	7.53689e-05	0	0.00290281	0.00202405	0	0.00110886	0.00220315	0.000433954	0.00353435
Otu141	0.00166109	0.00306719	0.00269441	0.0024486	0.000367041	7.53488e-05	0.00161099	0.00256267	0	0.00128103	0.000571421	0.00457651	0.00221499	0.00228122	3.60845e-05	0.000937934	0.00212078	0	0	0.00354761	0	0.00555787	0	0	8.50349e-05	0	0.000360777	0.000113048	0.00375879	9.90647e-06	0.00908535	0.00158216	0.0317491	0	3.10111e-05	0.00438572
Otu145	0	0	0.000139476	0	0	0	0	0	0	0	0	0	0	0	0	0	0	0	0.000525787	0.00435916	0	0.0152436	0.000306424	0	0	0.0220477	0.00664411	0.000113048	0.0208964	0.000495047	0.00233197	0	0.0199757	0	0.000124031	0
Otu42	0.00317484	0.00229342	0.0070911	0.00486919	0.00347443	0.00293965	0.00646819	0.000949951	0.00194331	0.00475408	0.00246601	0.00435289	0.00375878	0	0.0080798	0.00306681	0.00177685	0	0	0	0.0123792	0	0.000122595	0.00129145	0.00199393	0	0.00177394	0.000131887	0.0022097	0.000267395	0.00318618	0.0012798	0.00353413	0	0.00272053	0.00221698
Otu92	0.000973118	0.00265348	0.00532054	0.00108197	0.00575214	0.00361275	0.00375774	0.00413124	0.000723308	0.00170136	0.000542868	0.00276393	0.00626753	0.00148108	0.00154893	0.0053399	0.00487553	0	0.0018642	0.000341767	0.0302617	0.00115938	0.00116326	0.0037713	0.000488723	0	0.000514017	0.000376714	0	0.00200639	0.00209249	0	0	0.00192836	0.00111501	0.00360845
Otu134	0	0.000850157	0.0013406	0.00180178	0	0.000666921	0.00164726	0	0.000929746	0	0.000371509	0	0.00110891	0	0	0.000104315	0.00107494	0	0	0.00133375	0	0	0	0	0	2.6839e-05	0.00948725	7.53689e-05	0.015084	0	0.00665402	0	0.00303719	0.0595078	0	0.00292255
Otu150	2.02956e-05	0	0.000191768	0	0	0	0	0	0	0	0	0	0	0	0	1.04326e-05	0	0.00867763	0.00292131	0.0182869	0	0.0202082	0.00018388	0.000553947	0	0.0150527	0.0126188	0.000188398	0.0143192	1.98127e-05	0.0100608	7.58388e-06	0.00652534	0.00192836	0.000155033	0
Otu138	0.00131724	0.00220335	0.00182707	0.00203187	0.00296976	0.00115034	0.00433483	0.00176986	0.00278329	0.00255829	0.00102802	0.00260064	0.000538965	0.000154515	0.00302069	0.00346028	0.00200176	1.05346e-05	0	0	0	0.00171164	0	0.000184728	0.00125258	0.000536464	0.000216502	0.00487197	0.00054219	0	0.000309363	0	0.000369936	0	0.0729393	0.000448034
Otu65	0.000912362	0.00317505	0.00243439	0.00119722	0.00102975	0.000355101	0.00019412	0.00044956	0.000310137	0.00182388	0.000814048	0.00106671	0.000792364	0.00191211	0.00014432	0.00108365	0.00119421	0.0238375	0.00598198	0.00174575	0.0326921	0.0016065	0.00159105	0.00230347	0.000170053	0.0021597	0.00205243	9.42091e-05	0.00317572	0.00228241	0.00222936	0.00265384	0.00297233	0.0130543	0.000186033	0.00236562
Otu50	0	0	0.000244054	0	0	0	0	0	0	0	0	0	0	0	0	0	0	0	0.0194942	0	0	0	0	0	0	0.00468945	0.0156147	0	0.00389323	0.017466	0.0131409	0.0378448	0.0139461	0	0	0
Otu108	0.00490414	0.00340865	0.00635281	0.0121353	0.0093884	0.00765076	0.00240822	0.00332853	0.00773853	0.00950826	0.00193977	0.00894436	0.00879296	0.00246566	0.00641182	0.00111487	0.0108259	0	0	0	0	0	0.000551407	0	0.000658585	0	0.00135137	0.000433193	0	0.00138471	0.000309363	0.00238239	0	0.0125181	0.000341	0.0155387
Otu69	0.00238835	0.00180685	0.0102873	0.00335253	0.00322217	0.00366613	0.00338463	0.00709978	0.00408291	0.00282028	0.00162657	0.00353877	0.00284577	0.00114211	0.00917646	0.00200887	0.00463897	0.00330583	0.00304927	0	0.0630945	0	6.13021e-05	9.23736e-05	0.000212556	0	0	3.76861e-05	0.00133167	0.00262719	0	7.58388e-06	0	0.00247776	0.00092937	0.00165914
Otu112	2.02956e-05	0	0.000278908	0	0	0	0	0	0	0	0	0.00016428	0	0	7.21659e-05	0	0	0.00338946	0.0053143	0.0142892	0	0.0218171	0.00201841	0.00459478	0.000127546	0.012061	0.0140451	0.000301397	0.0381501	0.0048175	0.0154699	0.00873176	0.0259023	0	0.000310011	1.86773e-05
Otu43	0	0	0.000261481	0	0	0	0	0	0	0	1.42947e-05	0	3.17223e-05	3.09073e-05	0	0	0	0.0095957	0.0186927	0.0467304	0	0.0110198	0.00238439	0.00422898	0.000743491	0.00387443	0.0504592	0.00203038	0.00279406	0.00149332	0.014307	0.00310587	0.000435187	0.00110297	0.00517904	0
Otu44	0.00291284	0.00128364	0.00167077	0.00157157	0	0.108344	0.0005215	1.2851e-05	0.00118766	0	0	0.00394602	3.17223e-05	0	7.21659e-05	3.12971e-05	0.00227942	0.00310714	0.00220618	0.00123862	0.00728481	0.00213193	0.00177426	0	0.000828381	0.00567957	0.000568088	0.000564948	0	0.00283392	0.00339094	0.00573337	0.0142201	0	0.00148604	0.00175217
Otu6	0.00556589	0.0076989	0.00750263	0.00877941	0.00697688	0.00859109	0.0103958	0.00746627	0.00624599	0.0096286	0.0102142	0.0123913	0.0062988	0.0124911	0.0100588	0.00831819	0.0119132	0.000179054	0.00332639	0.0052242	0.00622634	0.0026305	0.00110212	0	0.000552429	0.00360834	0.00285993	0.000452017	0.00191722	0.00122668	0.00127042	0.000371454	0.00108715	0.00192836	0.000433954	0.0062308
Otu49	0	0	0.000209198	0	0	0	0	0	0	1.75739e-05	0	0	0	0	0	0	0	0	0	0.00188036	0	0.0194772	0	0	0	0.0846371	0.00449725	0	0.0374248	2.97187e-05	0.00308376	0.000242618	0.0288457	0.0223316	0	0
Otu66	0	0	0.000174338	0	0	0	0	0	1.72356e-05	0	0	0	0	0	0	0	0	0	0.00323048	0.0106036	0	0.0124067	0	0.00202769	0	8.9465e-06	0.010651	0	0	0.00179926	0.126509	0.00609247	0	0.0382944	0	0
Otu79	0	0	0.000331183	0	0	0	0	0	0	1.75739e-05	0	0	0	3.09073e-05	0	0	0	0.000400136	0.00019322	0.00812128	0	0.0314698	0	0	0	0.0578376	0.010563	0	0.0599739	8.91501e-05	0.00465149	0.000553275	0.023042	0.0197011	9.30266e-05	0
Otu64	0.00668654	0.0130555	0.00314475	0.0141813	0.00790704	0.00620989	0.00961311	0.00542771	0.0229446	0.00832027	0.0414174	0.0157319	0.00813963	0.00941696	0.00938839	0.0100444	0.0100606	0.000831448	0	0.000429153	0	0	0	0	0.000531195	0	1.8046e-05	0.000564948	0.000406706	0	0.000481137	0	0.000717824	0	0.000310011	0.0112647
Otu119	0	3.62108e-05	0.000313759	0.000144418	0	0	7.28051e-05	0	0	0	0	6.16123e-05	0	0	0	0	0	0	0.00100809	0.00335829	0	0.027253	0	0	0	0.0284881	0.00259093	0	0.0604265	8.91501e-05	0.0187097	0.00143856	0.0536104	0.0718492	9.30266e-05	0
Otu39	0.00907826	0.0159798	0.0134263	0.0158139	0.0189569	0.00825323	0.0221083	0.0182086	0.0116658	0.0134108	0.00655455	0.0188504	0.0190237	0.054154	0.0156641	0.011266	0.0166959	0.0108202	0.0027293	0.0024579	0.00728481	0.00641665	0.000612632	0.00632813	0.00131617	0.00828552	0.00230381	0.0012795	0.00710743	0	0.00226356	0.000803155	0.0266195	0.0038482	0.000867474	0.0191817
Otu18	0.000567917	0	0.00175761	0.00129804	0.000635068	0	1.2135e-05	0.000603588	0	0	7.14688e-05	0.000123216	0	0	0	1.04326e-05	0	0.0273039	0.130237	0.0394366	0	0.00422732	0.00475576	0.0060549	0.00298747	8.05119e-05	0.0471044	0.00158001	0.000564767	0.0299507	0.0225136	0.117404	0.000696089	0	0.00490315	0
Otu20	0	0	0.00085359	0	0	0	0	0	0	0	0	0	0.000126875	3.09073e-05	0	2.0865e-05	0	0.0648665	0.0531509	0.115841	0.00448603	0.0291322	0.0293334	0.0188028	0.00050996	0.00402515	0.111847	0.000809531	0.00744088	0.00322743	0.0488617	0.00892497	0.0040305	0.00247776	0.00441225	0
Otu38	0.0348714	0.0545312	0.0226764	0.0302915	0.0249718	0.0223141	0.0219353	0.0324526	0.026478	0.03261	0.0242411	0.0385923	0.0276221	0.0192554	0.0217131	0.0231977	0.025104	0.0183987	0.00625723	0.000468868	0.0216256	0.00284025	0.00214044	0.0131035	0.00429464	0.00221311	0.00545173	0.00246156	0.00416199	0.00104883	0.00137326	0	0.00381476	0.000827491	0.0107813	0.016007
Otu29	0.0376718	0.0423529	0.0363767	0.0445367	0.0373929	0.0274174	0.0398809	0.0514237	0.0389146	0.0437953	0.0391896	0.0308756	0.0376564	0.0363593	0.0368252	0.0724206	0.0426772	0.0201019	0.0242213	0.00467392	0.0226756	0.00378289	0.000428933	0.00523419	0.00362046	0.00731012	0.00667077	0.00294845	0.0012866	0.00555167	0.0028447	0.022284	0.00489241	0.00928715	0.00658641	0.0383392
Otu17	0.0852178	0.0627884	0.0543761	0.0554786	0.0689014	0.0685141	0.0620338	0.0865212	0.0752799	0.0749369	0.0610066	0.072906	0.0712848	0.0684851	0.0816102	0.0701897	0.057663	0.0389677	0.0192683	0.00537344	0.0682035	0.0082327	0.00433109	0.00886999	0.0149209	0.00582084	0.00180988	0.00873058	0.00534703	0.0125854	0.00488956	0.00760792	0.0128907	0.016789	0.0146064	0.0829409
Otu13	0.0265319	0.0240373	0.0639472	0.0376778	0.0390871	0.0177912	0.0266515	0.0262911	0.0203867	0.0285973	0.0202346	0.0218294	0.0224715	0.0188709	0.0262207	0.0619462	0.0339058	0.050861	0.0193607	0.00621294	0.00996352	0.0061826	0.238035	0.167288	0.249582	0.017543	0.00758503	0.254533	0.0146471	0.218447	0.00546719	0.063054	0.00508611	0.0233794	0.176711	0.0250923

## Sheet: Fig 3B
OTU_ID	G1	G2	G3	ML	X1	X2	X3	Young soils	inner moraine	intermediate soils	terminal moraine	Tundra	F1sed	F2sed	F3sed	F1w	F2w	F3w	K2sed	K3sed	K4sedCT	K4sed	K5sed	K6sed	K7sed	K8sed	AWI1sed2023	AWI1sed2024	AWI2sed2023	AWI2sed2024	011_sed_bottom	011sed_top	12sed	013Bsed	014Bsed	S1	S2	S3	S4	S5	S6	013w2m	AWI2w2m	AWI2w5m	K8w2m	K8w20m	K8w40m	BSS10m	BSS100m
Mucoromycota	0	0	0	63	0	1	0	14347	2303	3961	11445	1654	15	73	41	62	56	39	46	176	142	163	137	71	107	35	22	111	64	52	25	62	4	130	90	278	355	7	257	52	59	127	2326	561	3000	220	61	25	26
Rozellomycota	0	0	0	55	0	0	0	566	168	121209	4458	565	67	85	564	335	343	43	192	139	18	441	315	8	388	288	792	331	322	152	329	88	225	53	271	0	0	0	0	4	0	72	0	6	6	58	1	59	0
Zoopagomycota	59	355	39	136	16	147	10	307	274	130	58	4	233	581	170	1152	543	352	481	406	520	1224	975	1115	564	991	684	991	625	669	512	309	275	473	1449	722	2506	1680	2486	1410	607	1044	411	552	867	685	267	50	27
Chytridiomycota	640	1016	413	3139	707	1486	524	1192	36	84	3	4	271	151	43	227	329	32	152	188	72	239	204	292	142	198	194	82	114	66	74	26	163	328	264	1	7	263	256	36	396	34	3	1	0	107	2	2	52
Cryptomycota	0	0	0	0	0	0	0	1006	19	1083	2767	195	0	0	24	17	0	71	0	0	38	46	0	27	0	1	34	0	0	0	0	7	13	56	34	0	0	0	0	0	0	0	0	0	0	0	0	0	0
Mortierellomycota	0	0	0	0	0	0	0	1329	2517	842	527	1269	0	0	0	0	0	0	0	0	0	0	0	0	0	0	0	0	0	0	0	0	0	0	0	0	0	0	0	0	0	0	0	0	0	0	0	0	0
Tremellomycetes	49	151	40	11198	8	208	8	1634	1453	900	79	2488	1750	2121	1334	1344	3799	1745	2373	3670	1744	3171	2066	2823	3582	3727	1827	2473	2186	2702	1208	1322	1132	3019	2463	59	2138	31	522	1144	411	1759	4061	1231	1958	5419	631	254	52
Sordariomycetes	2090	113	2024	51	39	452	102	13975	4863	62223	17942	43718	233	324	143	614	506	417	250	263	579	543	467	821	640	421	259	393	578	253	385	178	457	397	653	3303	1209	7558	448	477	2523	490	1359	319	1005	197	13	55	11
Taphrinomycetes	265	2147	228	0	652	8117	402	4475	751	440	6307	173	141	47	6	268	55	80	0	108	33	173	217	60	156	73	60	1	66	56	1	27	0	41	344	0	283	0	0	281	0	287	0	0	0	0	0	0	0
Agaricomycetes	105	174	88	1377	29	7579	70	48308	8652	70409	18126	10495	914	686	331	1744	1181	1291	875	810	1823	694	1397	880	1774	1441	798	1237	1433	785	864	604	796	933	1296	920	809	361	721	0	509	1032	1026	27	1437	915	25	130	41
Cystobasidiomycetes	22	13	21	58	2	26	3	10	6	9	0	2	202	0	41	56	112	172	130	77	80	223	11	79	197	194	131	1	205	25	145	39	36	91	188	0	1	554	139	700	0	96	0	0	0	142	0	0	13
Microbotryomycetes	18495	50740	10849	22079	13559	22850	14514	883	45	111	133	78	780	673	547	2041	1254	638	529	520	601	714	893	1144	1474	843	458	664	1170	740	429	653	454	1133	1245	3250	864	557	1	783	1	499	17	313	420	3339	616	0	51
Moniliellomycetes	1	0	1	46	1	0	0	32385	0	1	2	5	164	0	84	564	274	1	270	147	281	0	127	2	326	115	59	352	69	222	0	26	0	353	0	0	0	0	0	0	0	244	0	0	0	0	0	0	0
Eurotiomycetes	114	352	109	460	42	1063	45	333466	93165	243968	269406	1036433	1043	762	1142	1904	1198	792	1182	985	1409	1002	1489	1115	1633	1125	940	891	929	1003	711	635	444	1291	1625	957	829	5417	605	1418	257	1059	1591	779	2049	512	240	529	16
Geoglossomycetes	0	0	0	38	0	0	0	4	0	0	2	0	91	322	131	231	209	288	126	146	599	233	229	378	282	574	247	166	126	174	112	45	257	196	357	0	0	0	0	0	0	193	763	285	4556	36	0	2	1
Lecanoromycetes	24	122	18	878	4	207	5	1975	6984	35262	128552	2164	3330	4501	1345	1198	4031	3237	4778	3920	3368	4406	5710	7008	5719	7553	4989	4813	4700	4225	2507	2537	2630	7467	4894	609	2346	3015	899	738	1084	5107	3872	1859	4948	680	512	97	71
Dothideomycetes	9931	14226	7910	6896	5938	26822	4423	64781	19858	16192	19401	29687	3708	3677	3632	3428	4452	4350	4248	4920	4751	6574	5680	16668	7445	7120	5229	4836	5486	3852	2173	2257	2111	10144	6252	12700	15924	37247	1425	3553	1211	3887	13723	29270	4229	31672	3726	1049	1317
Leotiomycetes	8475	14508	7933	5652	763	5703	498	415399	15936	71060	56247	142638	3627	4497	1915	9633	6805	4106	4178	4848	6875	7386	7641	5103	8181	6312	4808	4996	5578	3734	2885	4085	2274	11370	7984	5555	6289	2281	6112	3931	4367	4947	9081	3214	2553	3813	3983	2528	5378
Saccharomycetes	11	14	11	141	2	15	1	4221	95	4072	17230	492	643	487	240	2428	1121	567	273	1193	725	613	1176	810	1096	1212	672	799	922	893	774	257	340	1241	1267	1930	6540	5346	1731	1998	1571	881	968	738	0	1606	2017	118	13
Orbiliomycetes	0	5	0	278	1	13	0	166	242	167	52	26	259	224	188	402	391	287	202	187	514	284	969	734	643	519	157	259	275	232	325	120	44	706	401	0	121	0	13	0	14	369	956	559	2099	3671	2340	47	22
Pezizomycetes	5	3	5	269	4	19	1	4190	593	5356	7703	3937	985	1038	532	1065	1611	1515	1240	1503	1059	2523	1747	1777	2504	1400	2947	1510	5924	1660	590	918	583	2741	2002	3201	9107	90	2102	4221	1648	1364	861	705	1	2106	1835	73	51
[truncated: 11 more columns]

## Sheet: Fig 4A
type	substrate	sample	13CO2_%	13CO2_norm	13CO2_norm_avg	13CO2_norm_se					EAF_calculated		EAF_corrected
sediment	aa	F2-a	0.545455	1.2	1.2	0			type	sample	18S	16S	18S	16S	FP_ratio	13CO2	13CO2_norm	13CO2_norm_se
sediment	aa	011a-aa-13C-1	10.8381	23.8438	36.9392	4.48668			sediment	F2-a	0.503925	0.194947	0.513925	0.204947	2.5076	0.545455	1.2	0
sediment	aa	011a-aa-13C-2	17.4871	38.4716					sediment	011-a	-0.324642	0.0556789	0.01	0.0656789	0.152256	16.7906	36.9392	4.48668
sediment	aa	011b-aa-13C-1	19.1177	42.059					sediment	021-a	0.0967216	0.20209	0.106722	0.21209	0.503191	24.3024	53.4652	1.68257
sediment	aa	011b-aa-13C-2	19.7193	43.3824					sediment	013-a	0.15655	-0.0605144	0.16655	0.01	1	39.4538	86.7984	11.2135
sediment	aa	021a-aa-13C-1	25.1747	55.3843	53.4652	1.68257			sediment	013-b	-0.169335	-0.0313488	0.01	0.01
sediment	aa	021a-aa-13C-2	23.843	52.4546					sediment	013-c	-0.0221932	-0.332652	0.01	0.01
sediment	aa	021b-aa-13C-1	25.8224	56.8093					sediment	014-a	-0.107257	0.0445939	0.01	0.0545939	0.183171	21.5731	47.4607	3.01143
sediment	aa	021b-aa-13C-2	22.3693	49.2125					sediment	AWI2-sed-a	0.224918	0.275679	0.234918	0.285679	0.663823	3.74228	8.23303	0.575577
sediment	aa	013-aa-13C-1	34.3568	75.5849	86.7984	11.2135			sediment	AWI2-sed-b	0.0947504	-0.080078	0.10475	0.01
sediment	aa	013-aa-13C-2	44.5509	98.012					sediment	AWI2-sed-c	0.0570497	0.147799	0.0670497	0.157799
sediment	aa	014-aa-13C-1	22.9419	50.4722	47.4607	3.01143			sediment	AWI1-sed-a	0.0209583	-0.0475014	0.0309583	0.01	2.04791	2.66026	5.85257	0.346785
sediment	aa	014-aa-13C-2	20.2042	44.4493					sediment	AWI1-sed-b	-0.0645638	-0.0132824	0.01	0.01
sediment	aa	AWI2-aa-13C-1	3.48066	7.65745	8.23303	0.575577			water	013A-a	-0.0504344	0.0299264	0.01	0.0399264	0.156643	132.489	264.977	2.25386
sediment	aa	AWI2-aa-13C-2	4.00391	8.8086					water	013A-b	-0.189044	-0.152555	0.01	0.01
sediment	aa	AWI1-aa-13C-1	2.50263	5.50579	5.85257	0.346785			water	013A-c	0.141343	0.0777522	0.151343	0.0877522
sediment	aa	AWI1-aa-13C-2	2.81789	6.19936					water	013B-a	-0.140742	0.258826	0.01	0.268826
sediment	cellulose	AWI-2-cell-13C-1	1.13999	2.50799	2.50799	0			water	K5A-a	-0.0217271	0.29448	0.01	0.30448	0.0328429	132.489	317.506	48.1556
sediment	cellulose	AWI-1-cell-13C-1	1.08164	2.37961	2.37355	0.00606488			water	K5A-b	-0.0994746	0.379649	0.01	0.389649	0.025702	195.886	391.773	3.92566
sediment	cellulose	AWI-1-cell-13C-2	1.07613	2.36748					water	K4A-a	-0.195433	0.378499	0.01	0.388499
water	aa	013A-aa-1	1.3174	263.481	264.977	2.25386			water	K4A-b	-0.0167589	0.260662	0.01	0.270662	0.0544657	192.733	385.467	2.31081
water	aa	013A-aa-2	1.34704	269.408					water	K2A-a	-0.0294241	0.0865414	0.01	0.0965414
water	aa	013A-aa-3	1.31022	262.043					water	K2A-b	-0.221768	0.3411	0.01	0.3511	0.0284819	230.104	460.207	12.2497
water	aa	013B-aa-1	1.35001	270.001	317.506	48.1556			water	K2A-c	-0.305577	0.42166	0.01	0.43166
water	aa	013B-aa-2	1.34351	268.702					water	K2B-a	-0.1252	0.0516572	0.01	0.0616572	0.162187	226.381	452.761	1.03222
water	aa	013B-aa-3	2.06907	413.814
water	aa	013C-aa-1	1.43644	287.287	283.165	2.32728
water	aa	013C-aa-2	1.36251	272.501
water	aa	013C-aa-3	1.41067	282.135
water	aa	013C-aa-1-b	1.41516	283.032
water	aa	013C-aa-2-b	1.43863	287.726
water	aa	013C-aa-3-b	1.43155	286.31
water	aa	K5A-aa-1	1.99812	399.624	391.773	3.92566
water	aa	K5A-aa-2	1.93939	387.877
water	aa	K5A-aa-3	1.93909	387.817
water	aa	K5B-aa-1	1.96619	393.238	391.75	0.753235
water	aa	K5B-aa-2	1.95402	390.804
water	aa	K5B-aa-3	1.95603	391.207
water	aa	K5C-aa-1	2.08232	416.465	405.415	5.55104
water	aa	K5C-aa-2	2.00411	400.823
water	aa	K5C-aa-3	1.99479	398.957
water	aa	K4A-aa-1	1.941	388.199	385.467	2.31081
water	aa	K4A-aa-2	1.93664	387.329
water	aa	K4A-aa-3	1.90436	380.873
water	aa	K4B-aa-1	2.11424	422.849	416.205	7.2705
water	aa	K4B-aa-2	2.12043	424.085
water	aa	K4B-aa-3	2.00841	401.682
water	aa	K4C-aa-1	2.02018	404.036	395.806	4.35644
water	aa	K4C-aa-2	1.97084	394.167
water	aa	K4C-aa-3	1.94607	389.214
water	aa	K2A-aa-1	2.21789	443.577	460.207	12.2497
water	aa	K2A-aa-2	2.42051	484.103
water	aa	K2A-aa-3	2.26471	452.942
water	aa	K2B-aa-1	2.2624	452.481	452.761	1.03222
water	aa	K2B-aa-2	2.25565	451.13
water	aa	K2B-aa-3	2.27336	454.673
water	aa	K2C-aa-1	2.17893	435.786	436.873	2.65876
water	aa	K2C-aa-2	2.20962	441.924
water	aa	K2C-aa-3	2.16454	432.908
water	cellulose	013C-cell-1	1.17389	234.779	230.939	1.31272
water	cellulose	013C-cell-2	1.14769	229.539
water	cellulose	013C-cell-1-b	1.15942	231.884	230.125	1.62133
water	cellulose	013C-cell-2-b	1.15803	231.605
water	cellulose	013C-cell-3-b	1.13443	226.886

## Sheet: Fig 4B
		EAF_calculated		EAF_corrected
type	sample	18S	16S	18S	16S	FP_ratio	13CO2
sediment	F2-a	0.504	0.195	0.514	0.205	2.50732	1.2
sediment	011-a	0	0.056	0.01	0.066	0.151515	36.9392
sediment	021-a	0.097	0.202	0.107	0.212	0.504717	53.4652
sediment	013-a	0.157	0	0.167	0.01	1	86.7984
sediment	013-b	0	0	0.01	0.01
sediment	013-c	0	0	0.01	0.01
sediment	014-a	0	0.045	0.01	0.055	0.181818	47.4607
sediment	AWI2-sed-a	0.225	0.276	0.235	0.286	0.664557	8.23303
sediment	AWI2-sed-b	0.095	0	0.105	0.01
sediment	AWI2-sed-c	0.057	0.148	0.067	0.158
sediment	AWI1-sed-a	0.021	0	0.031	0.01	1.24242	5.85257
sediment	AWI1-sed-b	0	0.013	0.01	0.023
water	013A-a	0	0.03	0.01	0.04	0.4	264.977
water	013A-b	0	0	0.01	0.01
water	013A-c	0.141	0	0.151	0.01
water	013A-d	0	0.078	0.01	0.088
water	013B-a	0	0.259	0.01	0.269	0.0371747	269.351
water	K5A-a	0.051	0.294	0.061	0.304	0.0853365	391.773
water	K5A-b	0	0.518	0.01	0.528
water	K4A-a	0	0.378	0.01	0.388	0.0301205	385.467
water	K4A-b	0	0.266	0.01	0.276
water	K2A-a	0	0.341	0.01	0.351	0.02849	460.207
water	K2A-b	0	0.02	0.01	0.03
water	K2A-c	0.419	0.422	0.429	0.432
water	K2B-a	0	0.052	0.01	0.062	0.16129	452.761
soil	1d.aa.control.a					4.14894	3.40137
soil	7d.aa.control.a					1.5	4.83105
soil	7d.aa.kaolinite.a					0.435435	6.72947
soil	7d.aa.montmorillionite.a					0.0328947	38.3425
soil	1d.aa.control.b					0.25641	11.0464
soil	7d.aa.control.b					0.0961538	12.6171
soil	7d.aa.kaolinite.b					0.0625	25.5885
soil	7d.aa.montmorillionite.b					0.0416667	34.4753
soil	7d.aa.control					0.0416667	22.559
soil	7d.aa.control.c					0.0555556	18.559
soil	7d.aa.kaolinite.c					0.030303	34.7127
soil	7d.aa.montmorillionite.c					45	11.2173

## Sheet: Fig 5 tundra
OTU	EAF_13C	EAF_CI_low_13C	EAF_CI_high_13C	EAF_15N	EAF_CI_low_15N	EAF_CI_high_15N	EAF_C+N	EAF_CI_low_C+N	EAF_CI_high_C+N	Incorporator	Kingdom	Phylum	Class	Order	Family	Genus	Species
Otu102	0.110405	-0.0414781	0.262686	0.0787739	-0.0256682	0.193769	0.189179	-0.0671463	0.456455	FALSE	Fungi	Ascomycota	Dothideomycetes	Mycosphaerellales	Teratosphaeriaceae	Lapidomyces	unidentified Lapidomyces
Otu1054	0.0465149	-0.0821885	0.170112	0.0335987	-0.0585947	0.124081	0.0801136	-0.140783	0.294193	FALSE	Fungi	Ascomycota	Sordariomycetes	Phyllachorales	Phyllachoraceae	Phyllachora	unidentified Phyllachora
Otu1057	0.193464	0.0487506	0.332818	0.140073	0.0315908	0.238143	0.333536	0.0803414	0.57096	TRUE	Fungi	Basidiomycota	Tremellomycetes	Cystofilobasidiales	Mrakiaceae	Mrakia	unidentified Mrakia
Otu107	0.0959217	-0.0912716	0.270528	0.0688685	-0.0554302	0.198646	0.16479	-0.146702	0.469174	FALSE	Fungi	Ascomycota	Eurotiomycetes	Verrucariales	Verrucariaceae	Verrucaria	unidentified Verrucaria
Otu1071	-0.0497077	-0.182426	0.0853738	-0.0356406	-0.128719	0.0619559	-0.0853484	-0.311145	0.14733	FALSE	Fungi	Basidiomycota	Agaricomycetes	Sebacinales	unidentified Sebacinales	unidentified Sebacinales	unidentified Sebacinales
Otu1088	0.130228	-0.0561714	0.287645	0.0941266	-0.0397933	0.213722	0.224355	-0.0959647	0.501367	FALSE	Fungi	Ascomycota	Eurotiomycetes	Chaetothyriales	Herpotrichiellaceae	Rhinocladiella	unidentified Rhinocladiella
Otu11	0.0808126	-0.0437967	0.204708	0.0583193	-0.0375969	0.156863	0.139132	-0.0813936	0.361572	FALSE	Fungi	Ascomycota	Dothideomycetes	Pleosporales	Melanommataceae	Alpinaria	unidentified Alpinaria
Otu111	0.154111	0.0129458	0.30592	0.110151	0.0138956	0.202689	0.264263	0.0268414	0.508609	TRUE	Fungi	Mucoromycota	Mortierellomycetes	Mortierellales	Mortierellaceae	Linnemannia	unidentified Linnemannia
Otu119	0.126901	0.00464289	0.249119	0.0908847	0.00327806	0.180998	0.217785	0.00792095	0.430117	TRUE	Fungi	Ascomycota	Dothideomycetes	unidentified Dothideomycetes	unidentified Dothideomycetes	unidentified Dothideomycetes	unidentified Dothideomycetes
Otu12	0.08302	-0.0568748	0.220287	0.0598266	-0.0446792	0.161089	0.142847	-0.101554	0.381376	FALSE	Fungi	Ascomycota	Leotiomycetes	unidentified Leotiomycetes	unidentified Leotiomycetes	unidentified Leotiomycetes	unidentified Leotiomycetes
Otu122	-0.0200688	-0.173233	0.123466	-0.0145378	-0.122574	0.086083	-0.0346066	-0.295807	0.209549	FALSE	Fungi	Ascomycota	Pezizomycetes	Pezizales	Pyronemataceae	Geopora	unidentified Geopora
Otu1236	0.0463444	-0.0890236	0.181552	0.0335076	-0.0635537	0.132758	0.0798519	-0.152577	0.314311	FALSE	Fungi	Ascomycota	Dothideomycetes	Pleosporales	Melanommataceae	Alpinaria	unidentified Alpinaria
Otu126	0.127236	-0.0331158	0.28253	0.092325	-0.0268963	0.208378	0.219561	-0.0600121	0.490908	FALSE	Fungi	Ascomycota	Sordariomycetes	Hypocreales	Cordycipitaceae	Samsoniella	unidentified Samsoniella
Otu1279	0.0718457	-0.0620171	0.205669	0.0520376	-0.0378251	0.151156	0.123883	-0.0998422	0.356826	FALSE	Fungi	Ascomycota	Leotiomycetes	unidentified Leotiomycetes	unidentified Leotiomycetes	unidentified Leotiomycetes	unidentified Leotiomycetes
Otu128	0.0881343	-0.121539	0.283727	0.0635927	-0.086457	0.204688	0.151727	-0.207996	0.488415	FALSE	Fungi	Ascomycota	Dothideomycetes	Mycosphaerellales	Teratosphaeriaceae	Penidiella	unidentified Penidiella
Otu13	0.102997	-0.0702297	0.2553	0.0741187	-0.0488489	0.187591	0.177116	-0.119079	0.442892	FALSE	Fungi	Ascomycota	unidentified Ascomycota	unidentified Ascomycota	unidentified Ascomycota	unidentified Ascomycota	unidentified Ascomycota
Otu1344	0.0537657	-0.0793474	0.161773	0.0388772	-0.0565519	0.122177	0.0926429	-0.135899	0.28395	FALSE	Fungi	Ascomycota	Dothideomycetes	Pleosporales	Melanommataceae	Alpinaria	unidentified Alpinaria
Otu140	0.0409758	-0.0495294	0.138258	0.0292792	-0.0351236	0.0951211	0.070255	-0.0846529	0.233379	FALSE	Fungi	Ascomycota	unidentified Ascomycota	unidentified Ascomycota	unidentified Ascomycota	unidentified Ascomycota	unidentified Ascomycota
Otu143	0.196554	-0.0700661	0.443517	0.14365	-0.0614454	0.332529	0.340204	-0.131512	0.776046	FALSE	Fungi	Basidiomycota	Tremellomycetes	Tremellales	Bulleribasidiaceae	Vishniacozyma	unidentified Vishniacozyma
Otu153	0.0949639	-0.138902	0.315831	0.0680284	-0.0981426	0.22994	0.162992	-0.237044	0.545771	FALSE	Fungi	Ascomycota	Sordariomycetes	Hypocreales	Clavicipitaceae	Culicinomyces	unidentified Culicinomyces
Otu1546	0.0733201	-0.0619423	0.218858	0.0527761	-0.0582763	0.15623	0.126096	-0.120219	0.375088	FALSE	Fungi	Ascomycota	Eurotiomycetes	Chaetothyriales	Herpotrichiellaceae	Rhinocladiella	unidentified Rhinocladiella
Otu1560	0.0863333	-0.039703	0.20133	0.0620586	-0.0280922	0.14654	0.148392	-0.0677952	0.34787	FALSE	Fungi	Ascomycota	Eurotiomycetes	Chaetothyriales	Herpotrichiellaceae	Rhinocladiella	unidentified Rhinocladiella
Otu158	-0.0579493	-0.259086	0.123138	-0.0413127	-0.185347	0.0848969	-0.0992621	-0.444433	0.208035	FALSE	Fungi	Basidiomycota	Agaricomycetes	Sebacinales	Serendipitaceae	Serendipita	unidentified Serendipita
Otu159	0.0681336	-0.0720437	0.204453	0.0493119	-0.0488369	0.149249	0.117446	-0.120881	0.353701	FALSE	Fungi	Ascomycota	Dothideomycetes	Pleosporales	unidentified Pleosporales	unidentified Pleosporales	unidentified Pleosporales
Otu160	0.0714042	-0.0655112	0.20747	0.0514632	-0.0458723	0.153738	0.122867	-0.111383	0.361208	FALSE	Fungi	Ascomycota	Eurotiomycetes	Verrucariales	Verrucariaceae	Verrucaria	unidentified Verrucaria
Otu1603	0.0930116	-0.0498509	0.233633	0.0673347	-0.0500291	0.173693	0.160346	-0.0998801	0.407327	FALSE	Fungi	Ascomycota	Eurotiomycetes	Verrucariales	Verrucariaceae	Atla	unidentified Atla
Otu1627	0.0466478	-0.095585	0.166805	0.033762	-0.0605356	0.125574	0.0804097	-0.156121	0.292379	FALSE	Fungi	Ascomycota	Dothideomycetes	Pleosporales	Melanommataceae	Alpinaria	unidentified Alpinaria
Otu164	0.0494982	-0.106317	0.174591	0.0357504	-0.075248	0.127679	0.0852486	-0.181565	0.30227	FALSE	Fungi	Ascomycota	Lecanoromycetes	unidentified Lecanoromycetes	unidentified Lecanoromycetes	unidentified Lecanoromycetes	unidentified Lecanoromycetes
Otu1653	-0.0236761	-0.148014	0.124681	-0.0168235	-0.103586	0.0899619	-0.0404996	-0.2516	0.214643	FALSE	Fungi	Ascomycota	Eurotiomycetes	Verrucariales	Verrucariaceae	Verrucaria	unidentified Verrucaria
Otu1692	0.126317	-0.0574143	0.294706	0.0918064	-0.0520425	0.218725	0.218123	-0.109457	0.513431	FALSE	Fungi	Ascomycota	Eurotiomycetes	Verrucariales	Verrucariaceae	Verrucaria	unidentified Verrucaria
Otu17	0.0315258	-0.0488455	0.107005	0.0227539	-0.0349028	0.077604	0.0542797	-0.0837483	0.184609	FALSE	Fungi	Basidiomycota	Agaricomycetes	Agaricales	Cortinariaceae	Leptosphaeria	unidentified Leptosphaeria
Otu170	0.112432	-0.0508096	0.258578	0.0795048	-0.0348425	0.19261	0.191937	-0.0856521	0.451187	FALSE	Fungi	Ascomycota	Eurotiomycetes	Chaetothyriales	Trichomeriaceae	Bacillicladium	unidentified Bacillicladium
Otu1719	0.0712913	-0.0499478	0.189768	0.0515846	-0.0356649	0.139155	0.122876	-0.0856127	0.328923	FALSE	Fungi	Ascomycota	Dothideomycetes	Pleosporales	Melanommataceae	Alpinaria	unidentified Alpinaria
Otu172	0.107902	-0.168015	0.383247	0.0776421	-0.130367	0.282083	0.185544	-0.298382	0.66533	FALSE	Fungi	Ascomycota	Dothideomycetes	Pleosporales	Pleosporaceae	unidentified Pleosporaceae	unidentified Pleosporaceae
Otu185	0.0429154	-0.111839	0.217318	0.030688	-0.0790566	0.157816	0.0736034	-0.190895	0.375135	FALSE	Fungi	Ascomycota	Dothideomycetes	Cladosporiales	Cladosporiaceae	Rachicladosporium	unidentified Rachicladosporium
Otu186	0.0465396	-0.105395	0.181034	0.0335533	-0.0628393	0.129058	0.0800929	-0.168235	0.310092	FALSE	Fungi	Cryptomycota	unidentified Paramicrosporidium	unidentified Paramicrosporidium	unidentified Paramicrosporidium	Paramicrosporidium	unidentified Paramicrosporidium
Otu1873	0.0932417	-0.0731643	0.239308	0.0673992	-0.05812	0.175934	0.160641	-0.131284	0.415242	FALSE	Fungi	Ascomycota	Eurotiomycetes	Verrucariales	Verrucariaceae	Atla	unidentified Atla
Otu189	0.0479682	-0.13255	0.2249	0.0340387	-0.098898	0.163998	0.0820069	-0.231448	0.388898	FALSE	Fungi	Ascomycota	Dothideomycetes	Aulographales	Rhizodiscinaceae	Rhizodiscina	unidentified Rhizodiscina
Otu1947	0.135699	-0.0200135	0.274501	0.0983214	-0.0142934	0.214199	0.23402	-0.0343069	0.4887	FALSE	Fungi	Ascomycota	Eurotiomycetes	Verrucariales	Verrucariaceae	Verrucaria	unidentified Verrucaria
Otu195	0.0895936	-0.0512106	0.216632	0.0644771	-0.0409195	0.158292	0.154071	-0.0921301	0.374924	FALSE	Fungi	Ascomycota	Dothideomycetes	Capnodiales	Teratosphaeriaceae	unidentified Teratosphaeriaceae	unidentified Teratosphaeriaceae
Otu1959	0.0405459	-0.148983	0.227156	0.0292305	-0.105602	0.166722	0.0697764	-0.254584	0.393878	FALSE	Fungi	Ascomycota	Eurotiomycetes	Verrucariales	Verrucariaceae	Atla	unidentified Atla
Otu199	0.117289	-0.0328921	0.275177	0.0835508	-0.0230963	0.201127	0.20084	-0.0559884	0.476304	FALSE	Fungi	Ascomycota	Dothideomycetes	Venturiales	Venturiaceae	Fagicola	unidentified Fagicola
Otu2	0.0814254	-0.0660762	0.216473	0.0587267	-0.0470553	0.162445	0.140152	-0.113131	0.378919	FALSE	Fungi	Ascomycota	Eurotiomycetes	Verrucariales	Verrucariaceae	Verrucaria	Comoclathris
Otu20	0.0857091	-0.0478222	0.219201	0.061822	-0.034021	0.160324	0.147531	-0.0818432	0.379525	FALSE	Fungi	Ascomycota	Eurotiomycetes	Verrucariales	Verrucariaceae	Verrucaria	unidentified Verrucaria
Otu201	0.0106505	-0.207711	0.212136	0.00762006	-0.141101	0.154065	0.0182705	-0.348812	0.366201	FALSE	Fungi	Ascomycota	Dothideomycetes	Mycosphaerellales	Neodevriesiaceae	Neodevriesia	unidentified Neodevriesia
Otu2040	0.0795018	-0.0885649	0.231433	0.0572436	-0.0728019	0.169269	0.136745	-0.161367	0.400702	FALSE	Fungi	Ascomycota	Eurotiomycetes	Chaetothyriales	Herpotrichiellaceae	Rhinocladiella	unidentified Rhinocladiella
Otu205	0.038953	-0.169116	0.264915	0.0281618	-0.124271	0.19803	0.0671148	-0.293387	0.462946	FALSE	Fungi	Ascomycota	Leotiomycetes	Helotiales	unidentified Helotiales	unidentified Helotiales	unidentified Helotiales
Otu207	0.0914339	-0.043509	0.223293	0.0663441	-0.0381267	0.164684	0.157778	-0.0816358	0.387978	FALSE	Fungi	Mucoromycota	Mucoromycetes	Mucorales	Cunninghamellaceae	Absidia	unidentified Absidia
Otu2078	0.0642156	-0.0692584	0.197646	0.0461541	-0.0490659	0.144133	0.11037	-0.118324	0.341779	FALSE	Fungi	Ascomycota	Eurotiomycetes	Chaetothyriales	Herpotrichiellaceae	Rhinocladiella	unidentified Rhinocladiella
Otu2104	0.0586341	-0.0720328	0.173553	0.042423	-0.0546408	0.127079	0.101057	-0.126674	0.300632	FALSE	Fungi	Ascomycota	Dothideomycetes	Pleosporales	Melanommataceae	Muriformistrickeria	unidentified Muriformistrickeria
Otu214	0.0213618	-0.0979989	0.115531	0.0154886	-0.0649963	0.0981822	0.0368504	-0.162995	0.213714	FALSE	Fungi	unidentified Fungi	unidentified Fungi	unidentified Fungi	unidentified Fungi	unidentified Fungi	unidentified Fungi
Otu2159	0.0617536	-0.0792665	0.200041	0.0444991	-0.0498185	0.131451	0.106253	-0.129085	0.331492	FALSE	Fungi	Ascomycota	Eurotiomycetes	Chaetothyriales	Herpotrichiellaceae	Rhinocladiella	unidentified Rhinocladiella
Otu2174	0.0802441	-0.0664354	0.225994	0.0578249	-0.0465417	0.153276	0.138069	-0.112977	0.37927	FALSE	Fungi	Ascomycota	Leotiomycetes	unidentified Leotiomycetes	unidentified Leotiomycetes	unidentified Leotiomycetes	unidentified Leotiomycetes
Otu2185	0.0141844	-0.155724	0.184009	0.0102279	-0.109861	0.135643	0.0244123	-0.265585	0.319653	FALSE	Fungi	Ascomycota	Eurotiomycetes	Chaetothyriales	unidentified Chaetothyriales	unidentified Chaetothyriales	unidentified Chaetothyriales
Otu223	0.0560613	-0.0624651	0.174545	0.0398532	-0.0506645	0.113467	0.0959145	-0.11313	0.288012	FALSE	Fungi	Ascomycota	Sordariomycetes	Xylariales	Sporocadaceae	Seimatosporium	unidentified Seimatosporium
Otu2278	0.0631988	-0.0304214	0.148147	0.0453548	-0.0228807	0.107551	0.108554	-0.0533021	0.255699	FALSE	Fungi	Ascomycota	Leotiomycetes	unidentified Leotiomycetes	unidentified Leotiomycetes	unidentified Leotiomycetes	unidentified Leotiomycetes
Otu2327	0.125459	-0.103293	0.364165	0.0894035	-0.060487	0.258901	0.214863	-0.16378	0.623066	FALSE	Fungi	Ascomycota	Dothideomycetes	Venturiales	Venturiaceae	Fagicola	unidentified Fagicola
Otu2342	0.189607	0.0646085	0.338558	0.135707	0.0309031	0.23707	0.325315	0.0955115	0.575629	TRUE	Fungi	Ascomycota	Dothideomycetes	Venturiales	Venturiaceae	Venturia	unidentified Venturia
Otu2439	0.0484963	-0.062695	0.1561	0.0348807	-0.0445807	0.113194	0.083377	-0.107276	0.269294	FALSE	Fungi	Ascomycota	Dothideomycetes	Pleosporales	Pleosporineae	Phaeosphaeriaceae	unidentified Phaeosphaeriaceae
Otu244	0.102641	-0.0339964	0.224105	0.0739107	-0.0241008	0.175002	0.176552	-0.0580972	0.399106	FALSE	Fungi	Ascomycota	unidentified Ascomycota	unidentified Ascomycota	unidentified Ascomycota	unidentified Ascomycota	unidentified Ascomycota
Otu247	0.0563574	-0.0379007	0.153908	0.0406692	-0.0241312	0.112477	0.0970266	-0.0620319	0.266385	FALSE	Fungi	Basidiomycota	Agaricomycetes	Sebacinales	Serendipitaceae	Serendipita	unidentified Serendipita
Otu25	0.00555948	-0.122844	0.144122	0.00396841	-0.086455	0.104381	0.00952789	-0.209299	0.248503	FALSE	Fungi	Ascomycota	Eurotiomycetes	Verrucariales	Verrucariaceae	Verrucaria	unidentified Verrucaria
Otu2591	0.103805	-0.0292859	0.250293	0.0744677	-0.0118933	0.172743	0.178272	-0.0411792	0.423036	FALSE	Fungi	Ascomycota	unidentified Ascomycota	unidentified Ascomycota	unidentified Ascomycota	unidentified Ascomycota	unidentified Ascomycota
Otu2609	-0.0267971	-0.180497	0.126858	-0.0192351	-0.128875	0.11112	-0.0460322	-0.309373	0.237978	FALSE	Fungi	Ascomycota	Leotiomycetes	Helotiales	unidentified Helotiales	unidentified Helotiales	unidentified Helotiales
Otu267	0.0980523	-0.0630468	0.239495	0.0710164	-0.04435	0.176146	0.169069	-0.107397	0.415641	FALSE	Fungi	Ascomycota	Eurotiomycetes	Verrucariales	Verrucariaceae	Verrucaria	unidentified Verrucaria
Otu27	0.0697999	-0.0673632	0.197135	0.0502068	-0.0477853	0.150934	0.120007	-0.115148	0.348069	FALSE	Fungi	Ascomycota	Eurotiomycetes	Phaeomoniellales	Phaeomoniellales	unidentified Phaeomoniellales	unidentified Phaeomoniellales
Otu286	0.119304	-0.0055865	0.245004	0.0867049	-0.00462022	0.183738	0.206009	-0.0102067	0.428743	FALSE	Fungi	Rozellomycota	unidentified Rozellomycota	unidentified Rozellomycota	unidentified Rozellomycota	unidentified Rozellomycota	unidentified Rozellomycota
Otu3	0.0577994	-0.0605012	0.17396	0.0415936	-0.0582115	0.126339	0.099393	-0.118713	0.300299	FALSE	Fungi	Ascomycota	Lecanoromycetes	Umbilicariales	Fuscideaceae	Fuscidea	Fuscidea_cyathoides
Otu30	0.209914	0.0607775	0.346751	0.150511	0.0411818	0.252234	0.360425	0.101959	0.598985	TRUE	Fungi	Ascomycota	Dothideomycetes	Venturiales	Venturiaceae	Venturia	unidentified Venturia
Otu32	-0.00808221	-0.159487	0.173557	-0.00577952	-0.134191	0.12287	-0.0138617	-0.293678	0.296428	FALSE	Fungi	Ascomycota	Leotiomycetes	unidentified Leotiomycetes	unidentified Leotiomycetes	unidentified Leotiomycetes	unidentified Leotiomycetes
Otu321	0.0219832	-0.145286	0.192155	0.0158067	-0.106419	0.138166	0.03779	-0.251705	0.330321	FALSE	Fungi	Ascomycota	Leotiomycetes	Helotiales	unidentified Helotiales	unidentified Helotiales	unidentified Helotiales
Otu34	0.0569107	-0.0630113	0.162874	0.041087	-0.0449942	0.119952	0.0979977	-0.108006	0.282826	FALSE	Fungi	Ascomycota	Eurotiomycetes	Chaetothyriales	Cyphellophoraceae	Cyphellophora	unidentified Cyphellophora
Otu341	0.0965498	0.0167315	0.168668	0.0683534	0.0117083	0.120406	0.164903	0.0284398	0.289074	TRUE	Fungi	Ascomycota	Sordariomycetes	Diaporthales	Sydowiellaceae	Hapalocystis	unidentified Hapalocystis
Otu36	0.0344287	-0.0902697	0.163841	0.0247523	-0.057154	0.119224	0.0591809	-0.147424	0.283065	FALSE	Fungi	Ascomycota	Leotiomycetes	unidentified Leotiomycetes	unidentified Leotiomycetes	unidentified Leotiomycetes	unidentified Leotiomycetes
Otu38	0.0228617	-0.091216	0.144202	0.0164362	-0.0699748	0.0932849	0.0392979	-0.161191	0.237487	FALSE	Fungi	Ascomycota	Eurotiomycetes	Chaetothyriales	unidentified Chaetothyriales	unidentified Chaetothyriales	unidentified Chaetothyriales
Otu390	0.00918818	-0.0807217	0.0935716	0.00655361	-0.057119	0.0675253	0.0157418	-0.137841	0.161097	FALSE	Fungi	Ascomycota	Saccharomycetes	Saccharomycetales	Trichomonascaceae	Blastobotrys	unidentified Blastobotrys
Otu392	0.0714457	-0.0796863	0.21197	0.0517281	-0.0569112	0.155348	0.123174	-0.136597	0.367318	FALSE	Fungi	Ascomycota	Dothideomycetes	Pleosporales	Melanommataceae	Alpinaria	unidentified Alpinaria
Otu4	0.0487401	-0.0716035	0.161683	0.0350646	-0.0472065	0.117673	0.0838048	-0.11881	0.279356	FALSE	Fungi	Ascomycota	Dothideomycetes	Pleosporales	Pleosporineae	Phaeosphaeriaceae	unidentified Phaeosphaeriaceae
Otu41	0.0519591	-0.0677349	0.181884	0.0373319	-0.0434826	0.135055	0.089291	-0.111217	0.316939	FALSE	Fungi	Ascomycota	Leotiomycetes	Leotiales	Tympanidaceae	Tympanis	unidentified Tympanis
Otu43	0.0813054	-0.0746528	0.237439	0.058795	-0.0426917	0.17318	0.1401	-0.117345	0.410619	FALSE	Fungi	Ascomycota	Lecanoromycetes	unidentified Lecanoromycetes	unidentified Lecanoromycetes	unidentified Lecanoromycetes	unidentified Lecanoromycetes
Otu433	-0.0277464	-0.151441	0.095907	-0.0195489	-0.105516	0.0688693	-0.0472953	-0.256958	0.164776	FALSE	Fungi	Ascomycota	Sordariomycetes	Hypocreales	Nectriaceae	Cosmospora	unidentified Cosmospora
Otu45	0.0524582	-0.0640082	0.1623	0.0378633	-0.0505495	0.109325	0.0903214	-0.114558	0.271626	FALSE	Fungi	Basidiomycota	Agaricomycetes	Sebacinales	Serendipitaceae	Serendipita	Neosulcatispora
Otu451	-0.0033491	-0.140046	0.133307	-0.00238792	-0.0987238	0.0961415	-0.00573703	-0.238769	0.229448	FALSE	Fungi	Ascomycota	Eurotiomycetes	Verrucariales	Verrucariaceae	Verrucaria	unidentified Verrucaria
Otu47	-0.0396256	-0.168215	0.0975953	-0.0281308	-0.12352	0.0643271	-0.0677565	-0.291735	0.161922	FALSE	Fungi	Ascomycota	Eurotiomycetes	Verrucariales	Verrucariaceae	Verrucaria	unidentified Verrucaria
Otu5	0.0740861	-0.0570662	0.204952	0.0533546	-0.0439732	0.153529	0.127441	-0.101039	0.35848	FALSE	Fungi	Ascomycota	Eurotiomycetes	Chaetothyriales	Herpotrichiellaceae	Rhinocladiella	unidentified Rhinocladiella
Otu52	0.0985936	-0.0409364	0.228323	0.0708789	-0.0288072	0.16141	0.169472	-0.0697436	0.389733	FALSE	Fungi	Ascomycota	Sordariomycetes	Hypocreales	Ophiocordycipitaceae	Tolypocladium	unidentified Tolypocladium
Otu53	0.0375517	-0.118648	0.168905	0.0269608	-0.0706815	0.124101	0.0645125	-0.18933	0.293006	FALSE	Fungi	Ascomycota	Leotiomycetes	unidentified Leotiomycetes	unidentified Leotiomycetes	unidentified Leotiomycetes	unidentified Leotiomycetes
Otu55	0.0835691	-0.0852784	0.245727	0.0600608	-0.0605788	0.1766	0.14363	-0.145857	0.422327	FALSE	Fungi	Ascomycota	Dothideomycetes	unidentified Dothideomycetes	unidentified Dothideomycetes	unidentified Dothideomycetes	unidentified Dothideomycetes
Otu56	0.0857329	-0.0404978	0.216779	0.0616456	-0.0320902	0.153382	0.147378	-0.072588	0.370162	FALSE	Fungi	Ascomycota	Dothideomycetes	Pleosporales	unidentified Pleosporales	unidentified Pleosporales	unidentified Pleosporales
Otu57	0.198735	0.0399723	0.333474	0.143173	0.0363334	0.243105	0.341908	0.0763057	0.576579	TRUE	Fungi	Ascomycota	Leotiomycetes	Helotiales	Hyaloscyphaceae	Cistella	unidentified Cistella
Otu577	0.0952446	-0.118521	0.308892	0.0686688	-0.083239	0.228694	0.163913	-0.20176	0.537587	FALSE	Fungi	Ascomycota	Eurotiomycetes	Verrucariales	Verrucariaceae	Verrucaria	unidentified Verrucaria
Otu595	0.0317335	-0.0396255	0.10333	0.0228577	-0.0284256	0.0750335	0.0545913	-0.068051	0.178364	FALSE	Fungi	Ascomycota	Dothideomycetes	Pleosporales	unidentified Pleosporales	unidentified Pleosporales	unidentified Pleosporales
Otu6	0.0592855	-0.0785122	0.186803	0.042607	-0.0556744	0.143529	0.101893	-0.134187	0.330332	FALSE	Fungi	Ascomycota	Eurotiomycetes	Eurotiales	Trichocomaceae	Rasamsonia	unidentified Rasamsonia
Otu63	0.0314799	-0.0858894	0.148814	0.0225482	-0.0543468	0.112448	0.0540281	-0.140236	0.261262	FALSE	Fungi	Ascomycota	Dothideomycetes	Pleosporales	Pleosporineae	Leptosphaeriaceae	unidentified Leptosphaeriaceae
Otu633	0.10538	-0.0638629	0.268175	0.0753273	-0.0450073	0.198639	0.180707	-0.10887	0.466814	FALSE	Fungi	Ascomycota	Leotiomycetes	Helotiales	Discinellaceae	Pseudopezicula	unidentified Pseudopezicula
Otu635	0.0864196	-0.0659802	0.224628	0.0623053	-0.046341	0.163865	0.148725	-0.112321	0.388493	FALSE	Fungi	Ascomycota	Eurotiomycetes	Chaetothyriales	Herpotrichiellaceae	Rhinocladiella	unidentified Rhinocladiella
Otu64	0.0783702	-0.0677336	0.223758	0.0566291	-0.0483544	0.152455	0.134999	-0.116088	0.376213	FALSE	Fungi	Ascomycota	Eurotiomycetes	Phaeomoniellales	Phaeomoniellales	unidentified Phaeomoniellales	unidentified Phaeomoniellales
Otu640	0.0141736	-0.163302	0.213493	0.0101572	-0.114651	0.160701	0.0243308	-0.277953	0.374194	FALSE	Fungi	Ascomycota	Sordariomycetes	Hypocreales	Ophiocordycipitaceae	Drechmeria	unidentified Drechmeria
Otu66	0.110009	-0.0162569	0.236071	0.0795804	-0.0155112	0.172091	0.189589	-0.0317681	0.408161	FALSE	Fungi	Mucoromycota	Mortierellomycetes	Mortierellales	Mortierellaceae	Mortierella	Mortierella_fimbricystis
Otu681	0.00536864	-0.106188	0.113162	0.00385103	-0.065089	0.0956133	0.00921967	-0.171276	0.208775	FALSE	Fungi	Ascomycota	Eurotiomycetes	Verrucariales	Verrucariaceae	Verrucaria	unidentified Verrucaria
Otu682	0.0422602	-0.122776	0.207134	0.0304667	-0.0871609	0.151525	0.072727	-0.209937	0.358659	FALSE	Fungi	Ascomycota	Eurotiomycetes	Chaetothyriales	Herpotrichiellaceae	Neosorocybe	unidentified Neosorocybe
Otu7	0.0740271	-0.0653564	0.196271	0.0532033	-0.0451559	0.145887	0.12723	-0.110512	0.342159	FALSE	Fungi	Ascomycota	Leotiomycetes	Helotiales	Helotiaceae	Tetracladium	unidentified Tetracladium
Otu70	0.0654289	-0.0578639	0.191787	0.0469475	-0.0439589	0.140326	0.112376	-0.101823	0.332114	FALSE	Fungi	Ascomycota	unidentified Ascomycota	unidentified Ascomycota	unidentified Ascomycota	unidentified Ascomycota	unidentified Ascomycota
Otu71	-0.00442624	-0.133948	0.125052	-0.00317242	-0.0913174	0.0908501	-0.00759866	-0.225265	0.215903	FALSE	Fungi	Ascomycota	Dothideomycetes	Pleosporales	Melanommataceae	Pleotrichocladium	unidentified Pleotrichocladium
Otu75	0.0247843	-0.0770388	0.120342	0.0179554	-0.0607082	0.0865793	0.0427396	-0.137747	0.206921	FALSE	Fungi	Ascomycota	Dothideomycetes	Pleosporales	Massariaceae	Massaria	unidentified Massaria
Otu768	0.0988946	-0.0584168	0.233293	0.0713626	-0.0424159	0.170388	0.170257	-0.100833	0.403682	FALSE	Fungi	Ascomycota	Eurotiomycetes	Chaetothyriales	Herpotrichiellaceae	Rhinocladiella	unidentified Rhinocladiella
Otu79	0.00583059	-0.114469	0.10517	0.00420675	-0.0742662	0.0838086	0.0100373	-0.188736	0.188979	FALSE	Fungi	Basidiomycota	Agaricomycetes	Thelephorales	Thelephoraceae	Tomentella	Tomentella_lilacinogrisea
Otu8	0.0313352	-0.0837207	0.14355	0.0225402	-0.0598441	0.117067	0.0538753	-0.143565	0.260617	FALSE	Fungi	Ascomycota	Eurotiomycetes	Chaetothyriales	unidentified Chaetothyriales	unidentified Chaetothyriales	unidentified Chaetothyriales
Otu80	0.0480878	-0.0796488	0.18101	0.0344108	-0.0599751	0.131577	0.0824986	-0.139624	0.312587	FALSE	Fungi	unidentified Fungi	unidentified Fungi	unidentified Fungi	unidentified Fungi	unidentified Fungi	unidentified Fungi
Otu82	0.04279	-0.107479	0.190818	0.0307637	-0.0836441	0.140423	0.0735538	-0.191123	0.331241	FALSE	Fungi	Ascomycota	Dothideomycetes	Pleosporales	Sporormiaceae	Preussia/Sporomiella	unidentified Preussia/Sporomiella
Otu83	0.0953186	-0.0846467	0.289341	0.0685379	-0.0704003	0.216323	0.163856	-0.155047	0.505664	FALSE	Fungi	Ascomycota	Dothideomycetes	Pleosporales	Pleosporales	unidentified Pleosporales	unidentified Pleosporales
Otu84	0.0102789	-0.139103	0.161217	0.00731126	-0.0977323	0.116297	0.0175902	-0.236835	0.277514	FALSE	Fungi	Ascomycota	Sordariomycetes	Hypocreales	Ophiocordycipitaceae	Paraisaria	unidentified Paraisaria
Otu86	-0.0495005	-0.228305	0.10429	-0.035429	-0.143106	0.0759283	-0.0849295	-0.371412	0.180219	FALSE	Fungi	Mucoromycota	Mortierellomycetes	Mortierellales	Mortierellaceae	Mortierella	unidentified Mortierella
Otu96	0.135058	-0.0180394	0.276016	0.0979623	-0.0178028	0.202075	0.23302	-0.0358422	0.478091	FALSE	Fungi	Ascomycota	Lecanoromycetes	unidentified Lecanoromycetes	unidentified Lecanoromycetes	unidentified Lecanoromycetes	unidentified Lecanoromycetes
Otu962	0.0754507	-0.0702249	0.217433	0.0543374	-0.0499614	0.147167	0.129788	-0.120186	0.3646	FALSE	Fungi	Ascomycota	Eurotiomycetes	Chaetothyriales	Herpotrichiellaceae	Rhinocladiella	unidentified Rhinocladiella
Otu98	0.0488425	-0.0563201	0.145896	0.0353642	-0.0368668	0.109285	0.0842067	-0.0931868	0.255181	FALSE	Fungi	Ascomycota	Dothideomycetes	Pleosporales	Massariaceae	Massaria	unidentified Massaria
Otu990	0.0528258	-0.0943517	0.19524	0.0382156	-0.064042	0.129968	0.0910414	-0.158394	0.325208	FALSE	Fungi	Ascomycota	Dothideomycetes	Pleosporales	Melanommataceae	Alpinaria	unidentified Alpinaria

## Sheet: Fig 5 fjord
OTU	EAF_13C	EAF_CI_low_13C	EAF_CI_high_13C	EAF_15N	EAF_CI_low_15N	EAF_CI_high_15N	EAF_C+N	EAF_CI_low_C+N	EAF_CI_high_C+N	Incorporator	Kingdom	Phylum	Class	Order	Family	Genus	Species
Otu1	0.09	0.06	0.12	0.07	0.05	0.09	0.16	0.11	0.21	TRUE	Fungi	Ascomycota	Pezizomycetes	Pezizales	Helvellaceae	Leucangium	unidentified Leucangium
Otu10	0.09	0	0.19	0.07	0	0.14	0.16	0	0.34	FALSE	Fungi	Ascomycota	Pezizomycetes	Pezizales	unidentified Pezizales	unidentified Pezizales	unidentified Pezizales
Otu100	0.14	0.04	0.24	0.11	0.03	0.18	0.25	0.07	0.43	TRUE	Fungi	Ascomycota	Leotiomycetes	Helotiales	Leotiaceae	Alatospora	unidentified
Otu1001	0.08	0.05	0.12	0.06	0.04	0.09	0.15	0.09	0.21	TRUE	Fungi	Ascomycota	Pezizomycetes	Pezizales	unidentified Pezizales	unidentified Pezizales	unidentified Pezizales
Otu101	0.09	0.07	0.11	0.07	0.05	0.08	0.15	0.12	0.19	TRUE	Fungi	unidentified	unidentified	unidentified	unidentified	unidentified	unidentified
Otu1032	0.06	0	0.11	0.04	0	0.08	0.1	0	0.19	FALSE	Fungi	Ascomycota	Dothideomycetes	Pleosporales	Periconiaceae	Periconia	unidentified Periconia
Otu105	0.03	-0.05	0.12	0.03	-0.04	0.08	0.06	-0.09	0.2	FALSE	Fungi	Zoopagomycota	Basidiobolomycetes	Basidiobolales	Basidiobolaceae	Basidiobolus	unidentified Basidiobolus
Otu108	0.14	0.07	0.21	0.11	0.05	0.16	0.25	0.12	0.37	TRUE	Fungi	Ascomycota	Dothideomycetes	Patellariales	Patellariaceae	Patellaria	unidentified Patellaria
Otu1089	0.05	-0.09	0.18	0.04	-0.07	0.14	0.09	-0.15	0.32	FALSE	Fungi	Ascomycota	Dothideomycetes	unidentified Dothideomycetes	unidentified Dothideomycetes	unidentified Dothideomycetes	unidentified Dothideomycetes
Otu11	0.1	0.08	0.11	0.07	0.06	0.08	0.17	0.14	0.19	TRUE	Fungi	Ascomycota	Dothideomycetes	Muyocopronales	Muyocopronaceae	Mycoleptodiscus	unidentified Mycoleptodiscus
Otu1125	0.12	0.12	0.12	0.09	0.09	0.09	0.21	0.21	0.21	TRUE	Fungi	unidentified	unidentified	unidentified	unidentified	unidentified	unidentified
Otu1130	0.2	0.2	0.2	0.15	0.15	0.15	0.35	0.35	0.35	TRUE	Fungi	Ascomycota	Pezizomycetes	Pezizales	Helvellaceae	Leucangium	unidentified Leucangium
Otu1156	0.24	0.24	0.24	0.18	0.18	0.18	0.42	0.42	0.42	TRUE	Fungi	unidentified	unidentified	unidentified	unidentified	unidentified	unidentified
Otu116	0.05	-0.05	0.14	0.04	-0.04	0.11	0.08	-0.08	0.25	FALSE	Fungi	Ascomycota	Pezizomycetes	Pezizales	Helvellaceae	Leucangium	unidentified Leucangium
Otu12	0.1	0.04	0.15	0.08	0.03	0.11	0.18	0.08	0.27	TRUE	Fungi	Ascomycota	Pezizomycetes	Pezizales	Helvellaceae	Leucangium	unidentified Leucangium
Otu120	0.1	0.03	0.18	0.08	0.02	0.13	0.18	0.05	0.31	TRUE	Fungi	Ascomycota	Pezizomycetes	Pezizales	Helvellaceae	Leucangium	unidentified Leucangium
Otu123	0.11	0.02	0.19	0.08	0.02	0.15	0.19	0.04	0.34	TRUE	Fungi	Ascomycota	Leotiomycetes	Helotiales	Leotiaceae	Alatospora	unidentified
Otu124	0.16	0.1	0.21	0.12	0.08	0.16	0.27	0.18	0.36	TRUE	Fungi	Ascomycota	Leotiomycetes	Helotiales	Leotiaceae	Alatospora	unidentified
Otu126	0.08	0.03	0.13	0.06	0.03	0.1	0.15	0.06	0.23	TRUE	Fungi	Ascomycota	Pezizomycetes	Pezizales	Helvellaceae	Leucangium	unidentified Leucangium
Otu127	0.08	0.06	0.1	0.06	0.05	0.08	0.15	0.11	0.18	TRUE	Fungi	Ascomycota	Leotiomycetes	Helotiales	Leotiaceae	Alatospora	unidentified
Otu128	0.12	0.03	0.22	0.09	0.02	0.16	0.21	0.06	0.38	TRUE	Fungi	Ascomycota	Leotiomycetes	Helotiales	Leotiaceae	Alatospora	unidentified
Otu13	0.07	0.02	0.12	0.05	0.01	0.09	0.12	0.03	0.2	TRUE	Fungi	Ascomycota	Pezizomycetes	Pezizales	Sarcoscyphaceae	Sarcoscypha	unidentified Sarcoscypha
Otu133	0.08	0.06	0.1	0.06	0.05	0.07	0.14	0.11	0.17	TRUE	Fungi	Ascomycota	Leotiomycetes	Helotiales	Leotiaceae	Alatospora	unidentified
Otu149	0.13	0.07	0.18	0.1	0.05	0.14	0.22	0.13	0.32	TRUE	Fungi	Ascomycota	Pezizomycetes	Pezizales	Sarcoscyphaceae	Microstoma	unidentified Microstoma
Otu15	0.11	0.06	0.16	0.08	0.05	0.12	0.2	0.11	0.28	TRUE	Fungi	Ascomycota	Leotiomycetes	Helotiales	Leotiaceae	Alatospora	unidentified
Otu153	0.02	-0.04	0.08	0.02	-0.03	0.06	0.04	-0.06	0.14	FALSE	Fungi	Basidiomycota	Agaricomycetes	Polyporales	Phanerochaetaceae	Phanerochaete	unidentified Phanerochaete
Otu17	0.1	0.06	0.15	0.08	0.04	0.11	0.17	0.1	0.26	TRUE	Fungi	Ascomycota	Dothideomycetes	Muyocopronales	Muyocopronaceae	Mycoleptodiscus	unidentified Mycoleptodiscus
Otu170	0.12	0.12	0.12	0.09	0.09	0.09	0.21	0.21	0.21	TRUE	Fungi	unidentified	unidentified	unidentified	unidentified	unidentified	unidentified
Otu177	0.32	0.1	0.55	0.25	0.08	0.44	0.57	0.17	0.98	TRUE	Fungi	unidentified	unidentified	unidentified	unidentified	unidentified	unidentified
Otu178	0.07	0	0.14	0.05	0	0.1	0.12	0	0.24	TRUE	Fungi	Ascomycota	Leotiomycetes	Helotiales	Leotiaceae	Alatospora	unidentified
Otu18	0.16	0.09	0.23	0.12	0.07	0.17	0.28	0.15	0.4	TRUE	Fungi	Ascomycota	Leotiomycetes	Helotiales	Leotiaceae	Alatospora	unidentified
Otu183	0.11	0.09	0.14	0.09	0.07	0.11	0.2	0.15	0.25	TRUE	Fungi	Ascomycota	Leotiomycetes	Helotiales	Leotiaceae	Alatospora	unidentified
Otu189	0.09	0.04	0.13	0.07	0.03	0.1	0.15	0.07	0.23	TRUE	Fungi	Ascomycota	Dothideomycetes	Muyocopronales	Muyocopronaceae	Mycoleptodiscus	unidentified Mycoleptodiscus
Otu2	0.09	0.05	0.14	0.07	0.03	0.11	0.16	0.08	0.24	TRUE	Fungi	Ascomycota	Pezizomycetes	Pezizales	Helvellaceae	Leucangium	unidentified Leucangium
Otu20	0.13	0.09	0.16	0.1	0.07	0.13	0.22	0.16	0.29	TRUE	Fungi	Ascomycota	Orbiliomycetes	Orbiliales	Orbiliaceae	Orbilia	unidentified Orbilia
Otu209	0.12	0.12	0.13	0.09	0.09	0.1	0.21	0.21	0.22	TRUE	Fungi	Ascomycota	Leotiomycetes	Helotiales	Leotiaceae	Alatospora	unidentified
Otu21	0.08	-0.22	0.39	0.06	-0.16	0.31	0.15	-0.38	0.69	FALSE	Fungi	Ascomycota	Eurotiomycetes	Eurotiales	Aspergillaceae	Penicillium	unidentified Penicillium
Otu210	0.11	0.01	0.21	0.08	0.01	0.15	0.19	0.01	0.36	TRUE	Fungi	Ascomycota	Pezizomycetes	Pezizales	Sarcoscyphaceae	Microstoma	unidentified Microstoma
Otu213	-0.01	-0.05	0.03	-0.01	-0.04	0.02	-0.02	-0.09	0.05	FALSE	Fungi	Ascomycota	Dothideomycetes	Patellariales	Patellariaceae	Patellaria	unidentified Patellaria
Otu217	0.59	0.59	0.59	0.46	0.46	0.46	1.05	1.05	1.05	TRUE	Fungi	Ascomycota	Leotiomycetes	Helotiales	Leotiaceae	Alatospora	unidentified
Otu22	0.1	0.06	0.13	0.08	0.05	0.1	0.18	0.11	0.24	TRUE	Fungi	Ascomycota	Leotiomycetes	Helotiales	Leotiaceae	Alatospora	unidentified
Otu223	0.12	0.06	0.17	0.09	0.05	0.13	0.21	0.11	0.31	TRUE	Fungi	Ascomycota	Dothideomycetes	Muyocopronales	unidentified Muyocopronales	unidentified Muyocopronales	unidentified Muyocopronales
Otu23	0.06	0.01	0.12	0.05	0.01	0.09	0.11	0.02	0.2	TRUE	Fungi	Ascomycota	Leotiomycetes	Helotiales	Leotiaceae	Alatospora	unidentified
Otu24	0.08	0.04	0.12	0.06	0.03	0.09	0.14	0.07	0.21	TRUE	Fungi	Ascomycota	Dothideomycetes	Patellariales	Patellariaceae	Patellaria	unidentified Patellaria
Otu250	0.17	0.13	0.2	0.13	0.1	0.15	0.29	0.24	0.35	TRUE	Fungi	Ascomycota	Dothideomycetes	Patellariales	Patellariaceae	Patellaria	unidentified Patellaria
Otu26	0.07	0.01	0.14	0.05	0	0.1	0.13	0.01	0.24	TRUE	Fungi	Ascomycota	Pezizomycetes	Pezizales	Helvellaceae	Leucangium	unidentified Leucangium
Otu260	0.11	0.05	0.16	0.08	0.04	0.12	0.19	0.09	0.28	TRUE	Fungi	unidentified	unidentified	unidentified	unidentified	unidentified	unidentified
Otu27	0.06	-0.03	0.15	0.04	-0.03	0.12	0.1	-0.06	0.26	FALSE	Fungi	Ascomycota	Leotiomycetes	Helotiales	Leotiaceae	Alatospora	unidentified
Otu274	0.2	0.2	0.2	0.15	0.15	0.15	0.34	0.34	0.34	TRUE	Fungi	Ascomycota	Leotiomycetes	Helotiales	Leotiaceae	Alatospora	unidentified
Otu279	0.42	0.42	0.42	0.32	0.32	0.32	0.74	0.74	0.74	TRUE	Fungi	Ascomycota	Leotiomycetes	Helotiales	Leotiaceae	Alatospora	unidentified
Otu28	0.08	0.04	0.13	0.06	0.03	0.1	0.15	0.07	0.23	TRUE	Fungi	Ascomycota	Leotiomycetes	Helotiales	Leotiaceae	Alatospora	unidentified
Otu29	0.13	0.09	0.16	0.1	0.07	0.12	0.22	0.16	0.29	TRUE	Fungi	Ascomycota	Leotiomycetes	Helotiales	Leotiaceae	Alatospora	unidentified
Otu293	0.19	0.19	0.19	0.15	0.15	0.15	0.34	0.34	0.34	TRUE	Fungi	Ascomycota	Leotiomycetes	Helotiales	Leotiaceae	Alatospora	unidentified
Otu298	0.06	-0.1	0.21	0.04	-0.08	0.16	0.1	-0.18	0.38	FALSE	Fungi	Ascomycota	Leotiomycetes	Helotiales	Leotiaceae	Alatospora	unidentified
Otu3	0.07	0.03	0.11	0.05	0.03	0.08	0.13	0.05	0.2	TRUE	Fungi	Ascomycota	Dothideomycetes	Patellariales	Patellariaceae	Patellaria	unidentified Patellaria
Otu309	0.33	0.16	0.5	0.25	0.12	0.39	0.59	0.29	0.89	TRUE	Fungi	Ascomycota	Dothideomycetes	Muyocopronales	Muyocopronaceae	Mycoleptodiscus	unidentified Mycoleptodiscus
Otu31	-0.02	-0.1	0.07	-0.01	-0.08	0.05	-0.03	-0.18	0.12	FALSE	Fungi	Ascomycota	Leotiomycetes	Helotiales	Leotiaceae	Alatospora	unidentified
Otu32	0.1	0.04	0.15	0.07	0.03	0.11	0.17	0.08	0.26	TRUE	Fungi	Ascomycota	Saccharomycetes	Saccharomycetales	Phaffomycetaceae	Cyberlindnera	unidentified Cyberlindnera
Otu33	0.34	0.34	0.34	0.25	0.25	0.25	0.59	0.59	0.59	TRUE	Fungi	Ascomycota	Dothideomycetes	Pleosporales	Didymellaceae	Neoascochyta	unidentified Neoascochyta
Otu34	0.17	0.11	0.22	0.13	0.08	0.17	0.29	0.19	0.39	TRUE	Fungi	Ascomycota	Eurotiomycetes	Eurotiales	Aspergillaceae	Aspergillus	unidentified Aspergillus
Otu348	0.24	0.24	0.24	0.19	0.19	0.19	0.43	0.43	0.43	TRUE	Fungi	Ascomycota	Pezizomycetes	Pezizales	Helvellaceae	Leucangium	unidentified Leucangium
Otu35	0.01	-0.11	0.13	0.01	-0.08	0.1	0.01	-0.2	0.22	FALSE	Fungi	Ascomycota	Leotiomycetes	Helotiales	Leotiaceae	Alatospora	unidentified
Otu353	0.14	0.05	0.23	0.11	0.03	0.18	0.25	0.08	0.41	TRUE	Fungi	Ascomycota	Pezizomycetes	Pezizales	Sarcoscyphaceae	Microstoma	unidentified Microstoma
Otu36	0.14	0.07	0.21	0.1	0.05	0.15	0.24	0.13	0.36	TRUE	Fungi	Basidiomycota	Agaricomycetes	Agaricales	Cortinariaceae	Calonarius	unidentified Calonarius
Otu368	0.07	0.04	0.1	0.05	0.03	0.08	0.12	0.06	0.18	TRUE	Fungi	unidentified	unidentified	unidentified	unidentified	unidentified	unidentified
Otu382	0.08	0.01	0.16	0.06	0.01	0.12	0.14	0.02	0.27	TRUE	Fungi	Ascomycota	Leotiomycetes	Helotiales	Leotiaceae	Alatospora	unidentified
Otu4	0.11	0.05	0.19	0.09	0.03	0.14	0.2	0.08	0.32	TRUE	Fungi	Ascomycota	Dothideomycetes	Muyocopronales	unidentified Muyocopronales	unidentified Muyocopronales	unidentified Muyocopronales
Otu40	0.07	0.01	0.14	0.06	0	0.11	0.13	0.01	0.25	TRUE	Fungi	Ascomycota	Dothideomycetes	Cladosporiales	Cladosporiaceae	Cladosporium	unidentified Cladosporium
Otu41	-0.07	-0.14	0	-0.05	-0.11	0	-0.12	-0.25	0	FALSE	Fungi	Ascomycota	Dothideomycetes	Pleosporales	Pleosporaceae	Alternaria	unidentified Alternaria
Otu410	0.27	0.14	0.39	0.21	0.11	0.3	0.48	0.26	0.7	TRUE	Fungi	Ascomycota	Dothideomycetes	Pleosporales	Phaeosphaeriaceae	Wojnowiciella	unidentified Wojnowiciella
Otu411	0.15	0.15	0.15	0.11	0.11	0.11	0.26	0.26	0.26	TRUE	Fungi	unidentified	unidentified	unidentified	unidentified	unidentified	unidentified
Otu416	0.06	0.06	0.06	0.04	0.04	0.04	0.1	0.1	0.1	TRUE	Fungi	Ascomycota	Sordariomycetes	Xylariales	Hyponectriaceae	Physalospora	Physalospora+AF8-vaccinii
Otu42	0.1	-0.02	0.21	0.07	0	0.16	0.17	-0.02	0.38	FALSE	Fungi	Ascomycota	Leotiomycetes	Helotiales	Leotiaceae	Alatospora	unidentified
Otu427	0.02	-0.08	0.13	0.02	-0.06	0.09	0.04	-0.13	0.22	FALSE	Fungi	Ascomycota	Leotiomycetes	Helotiales	Leotiaceae	Alatospora	unidentified
Otu45	0.14	0.08	0.2	0.11	0.06	0.15	0.25	0.15	0.34	TRUE	Fungi	Ascomycota	Pezizomycetes	Pezizales	Helvellaceae	Leucangium	unidentified Leucangium
Otu46	0.05	-0.02	0.12	0.04	-0.02	0.09	0.09	-0.04	0.21	FALSE	Fungi	Ascomycota	Leotiomycetes	Helotiales	Leotiaceae	Alatospora	unidentified
Otu48	0.26	0.14	0.38	0.2	0.11	0.29	0.46	0.25	0.67	TRUE	Fungi	Ascomycota	Sordariomycetes	Xylariales	Xylariaceae	Biscogniauxia	unidentified Biscogniauxia
Otu482	0.07	0.07	0.07	0.06	0.06	0.06	0.13	0.13	0.13	TRUE	Fungi	Ascomycota	Leotiomycetes	Helotiales	Leotiaceae	Alatospora	unidentified
Otu49	0.06	-0.02	0.14	0.04	-0.02	0.1	0.1	-0.03	0.23	FALSE	Fungi	Ascomycota	Orbiliomycetes	Orbiliales	Orbiliaceae	Dactylella	unidentified Dactylella
Otu51	0.12	0.07	0.17	0.09	0.05	0.13	0.2	0.12	0.3	TRUE	Fungi	Ascomycota	Leotiomycetes	Helotiales	Leotiaceae	Alatospora	unidentified
Otu511	0.08	-0.04	0.2	0.06	-0.03	0.15	0.14	-0.08	0.35	FALSE	Fungi	Ascomycota	Leotiomycetes	Helotiales	Leotiaceae	Alatospora	unidentified
Otu57	0.12	0.04	0.2	0.09	0.03	0.15	0.21	0.06	0.36	TRUE	Fungi	unidentified	unidentified	unidentified	unidentified	unidentified	unidentified
Otu582	0.16	0.13	0.2	0.13	0.1	0.15	0.29	0.23	0.35	TRUE	Fungi	Ascomycota	Dothideomycetes	Patellariales	Patellariaceae	Patellaria	unidentified Patellaria
Otu591	0.06	-0.06	0.18	0.04	-0.05	0.14	0.1	-0.11	0.31	FALSE	Fungi	Ascomycota	Dothideomycetes	Pleosporales	Pleosporales	unidentified Pleosporales	unidentified Pleosporales
Otu640	0.09	0.08	0.1	0.07	0.06	0.07	0.16	0.14	0.17	TRUE	Fungi	Ascomycota	Leotiomycetes	Helotiales	Leotiaceae	Alatospora	unidentified
Otu67	0.13	0.04	0.21	0.1	0.03	0.16	0.22	0.08	0.37	TRUE	Fungi	unidentified	unidentified	unidentified	unidentified	unidentified	unidentified
Otu7	0.17	0.05	0.3	0.13	0.03	0.23	0.3	0.08	0.53	TRUE	Fungi	Ascomycota	Leotiomycetes	Helotiales	Leotiaceae	Alatospora	unidentified
Otu704	0.11	0.09	0.12	0.08	0.07	0.09	0.18	0.16	0.21	TRUE	Fungi	Ascomycota	Dothideomycetes	Patellariales	Patellariaceae	Patellaria	unidentified Patellaria
Otu71	0.17	0.07	0.26	0.12	0.05	0.2	0.29	0.12	0.46	TRUE	Fungi	Ascomycota	Leotiomycetes	Helotiales	Leotiaceae	Alatospora	unidentified
Otu716	0.09	0.09	0.09	0.07	0.07	0.07	0.16	0.16	0.16	TRUE	Fungi	Ascomycota	Leotiomycetes	Helotiales	Leotiaceae	Alatospora	unidentified
Otu736	0.15	0.07	0.23	0.11	0.05	0.17	0.26	0.12	0.4	TRUE	Fungi	Ascomycota	Pezizomycetes	Pezizales	unidentified Pezizales	unidentified Pezizales	unidentified Pezizales
Otu771	0.08	0	0.16	0.06	0	0.12	0.13	-0.01	0.28	FALSE	Fungi	Ascomycota	Pezizomycetes	Pezizales	Helvellaceae	Leucangium	unidentified Leucangium
Otu78	0.11	0.05	0.17	0.08	0.04	0.13	0.19	0.09	0.3	TRUE	Fungi	Ascomycota	Leotiomycetes	Helotiales	Leotiaceae	Alatospora	unidentified
Otu799	0.08	0.07	0.09	0.06	0.06	0.07	0.14	0.13	0.16	TRUE	Fungi	Ascomycota	Leotiomycetes	Helotiales	Leotiaceae	Alatospora	unidentified
Otu8	0.09	0.03	0.15	0.07	0.03	0.11	0.16	0.06	0.26	TRUE	Fungi	Ascomycota	Leotiomycetes	Helotiales	Leotiaceae	Alatospora	unidentified
Otu805	0.06	0.02	0.1	0.04	0.01	0.08	0.1	0.03	0.17	TRUE	Fungi	Ascomycota	Pezizomycetes	Pezizales	Helvellaceae	Leucangium	unidentified Leucangium
Otu82	0.12	-0.05	0.29	0.09	-0.04	0.22	0.21	-0.09	0.52	FALSE	Fungi	Chytridiomycota	Synchytriomycetes	Synchytriales	Synchytriaceae	Synchytrium	Synchytrium+AF8-papillatum
Otu87	0.1	-0.04	0.24	0.08	-0.03	0.18	0.18	-0.07	0.42	FALSE	Fungi	unidentified	unidentified	unidentified	unidentified	unidentified	unidentified
Otu9	0.14	0.04	0.24	0.1	0.03	0.18	0.24	0.08	0.41	TRUE	Fungi	Ascomycota	Leotiomycetes	Helotiales	Leotiaceae	Alatospora	unidentified
Otu91	0.13	-0.03	0.25	0.1	0	0.2	0.23	-0.03	0.45	FALSE	Fungi	Ascomycota	Leotiomycetes	Helotiales	Leotiaceae	Alatospora	unidentified
Otu916	0.12	0.07	0.17	0.09	0.05	0.13	0.21	0.12	0.3	TRUE	Fungi	Ascomycota	Pezizomycetes	Pezizales	Sarcoscyphaceae	Sarcoscypha	unidentified Sarcoscypha
Otu93	0.28	0.07	0.5	0.22	0.05	0.38	0.5	0.12	0.88	TRUE	Fungi	Ascomycota	Pezizomycetes	Pezizales	Helvellaceae	Leucangium	unidentified Leucangium
Otu943	0.24	0.24	0.24	0.18	0.18	0.18	0.42	0.42	0.42	TRUE	Fungi	Ascomycota	Dothideomycetes	Pleosporales	Phaeosphaeriaceae	Wojnowiciella	unidentified Wojnowiciella
Otu947	0.12	0.08	0.16	0.09	0.06	0.12	0.21	0.15	0.28	TRUE	Fungi	Ascomycota	Pezizomycetes	Pezizales	Helvellaceae	Leucangium	unidentified Leucangium
Otu95	0.18	0.13	0.22	0.13	0.1	0.17	0.31	0.23	0.39	TRUE	Fungi	Ascomycota	Leotiomycetes	Helotiales	Leotiaceae	Alatospora	unidentified
Otu954	0.15	0.1	0.2	0.11	0.07	0.15	0.26	0.17	0.35	TRUE	Fungi	Ascomycota	Leotiomycetes	Helotiales	Leotiaceae	Alatospora	unidentified
Otu96	0.16	0.07	0.26	0.13	0.05	0.2	0.29	0.12	0.45	TRUE	Fungi	Basidiomycota	Microbotryomycetes	Kriegeriales	Kriegeriaceae	Yamadamyces	unidentified Yamadamyces
Otu964	-0.02	-0.07	0.03	-0.02	-0.05	0.02	-0.04	-0.13	0.05	FALSE	Fungi	Ascomycota	Leotiomycetes	Helotiales	Leotiaceae	Alatospora	unidentified
Otu98	0.05	-0.03	0.12	0.04	-0.02	0.09	0.08	-0.05	0.21	FALSE	Fungi	Ascomycota	Leotiomycetes	Helotiales	Leotiaceae	Alatospora	unidentified
Otu980	0.16	-0.01	0.33	0.12	-0.01	0.25	0.27	-0.03	0.57	FALSE	Fungi	Ascomycota	Eurotiomycetes	Eurotiales	Aspergillaceae	Aspergillus	unidentified Aspergillus
Otu981	0.18	0.18	0.18	0.14	0.14	0.14	0.31	0.31	0.31	TRUE	Fungi	Ascomycota	Leotiomycetes	Helotiales	Leotiaceae	Alatospora	unidentified
Otu99	0.12	0.04	0.2	0.09	0.03	0.15	0.21	0.07	0.35	TRUE	Fungi	Ascomycota	Leotiomycetes	Helotiales	Leotiaceae	Alatospora	unidentified

## Sheet: Fig S1ABCD
year	type	group	sample	18S_qPCR	16S_qPCR	fungal pg C mL	bacterial pg C mL	F:P biomass ratio
2021	sediment	beach-ML	S-a	49678	1.74849e+08	13164.7	3.40956e+07	0.00038614
2021	sediment	beach-ML	S-b	45929.9	1.03864e+08	12171.4	2.02536e+07	0.000601001
2021	sediment	beach-ML	S-c	103171	1.03136e+08	27340.2	2.01114e+07	0.00135949
2021	sediment	beach-ML	S-d	163761	1.60649e+08	43396.7	3.13266e+07	0.00138533
2021	sediment	beach-ML	S-e	39361.4	1.20268e+08	10430.8	2.34522e+07	0.000444809
2021	sediment	beach-ML	S-f	29336.5	1.7562e+08	7774.18	3.42459e+07	0.00022704
2024	sediment	beach-ML	ML-S	0	191404	0	37323.8	2.67918e-05
2024	water	fjord	K8-2m	0	219.97	0	42.8942	0.0227821
2024	water	fjord	K8-5m	36.6807	122.15	4.70265	23.8193	0.229767
2024	water	fjord	K8-20m	95.305	116169	12.2186	22653	0.000583499
2024	water	fjord	K8-40m	0	107259	0	20915.4	4.78094e-05
2024	water	fjord	K8-45m	36.4219	152651	4.66948	29766.9	0.000190456
2024	water	fjord	K5-5m	984.736	264978	126.248	51670.8	0.00246262
2024	water	fjord	K5-30m	0	143489	0	27980.3	3.57381e-05
2024	water	fjord	K5-60m	0	93101.4	0	18154.8	5.50789e-05
2024	water	fjord	K6-5m	256.722	114575	32.913	22342	0.00151783
2024	water	fjord	K6-20m	923.098	134679	118.346	26262.3	0.0045442
2024	water	fjord	K6-45m	1071.11	59843.3	137.322	11669.4	0.0118523
2024	water	fjord	K7-5m	0	51665.4	0	10074.7	9.92482e-05
2024	water	fjord	K7-30m	0	90431.8	0	17634.2	5.67048e-05
2024	water	fjord	K7-60m	91.6247	34529	11.7468	6733.15	0.00189285
2024	water	fjord	AWI2-2m	0	7319	0	1427.21	0.000700179
2024	water	fjord	AWI2-5m	0	45944.1	0	8959.09	0.000111606
2024	water	fjord	AWI2-30m	150.333	5846.46	19.2734	1140.06	0.0177672
2024	water	fjord	AWI2-60m	0	3962.04	0	772.599	0.00129266
2024	water	fjord	AWI2-100m	0	23745.2	0	4630.32	0.000215921
2024	water	fjord	AWI1-5m	0	107178	0	20899.8	4.78451e-05
2024	water	fjord	AWI1-30m	0	18232.2	0	3555.29	0.000281192
2024	water	fjord	AWI1-160m	46.3955	11003.1	5.94815	2145.61	0.0032368
2024	water	fjord	AWI1-320m	0	130085	0	25366.6	3.94203e-05
2023	water	fjord	K8-2m	9452.39	9681.88	1211.85	1887.97	0.642068
2023	water	fjord	K5-25m	6840.66	11730.3	877.008	2287.41	0.383675
2023	water	fjord	K5-50m	3085.64	2053.63	395.595	400.459	0.987885
2023	water	fjord	K6-2m	15534.7	156762	1991.63	30568.6	0.0651832
2023	water	fjord	K7-2m	6244.28	74677.9	800.549	14562.2	0.0550393
2023	water	fjord	K7-25m	5674.89	16341.4	727.549	3186.57	0.22856
2023	water	fjord	K4-2m	4867.81	14688.6	624.078	2864.27	0.218156
2024	water	interface-BS	BS-S-10m	0	144861	0	28247.9	3.53996e-05
2024	water	interface-BS	BS-S-100m	0	34938.8	0	6813.06	0.000146755
2023	water	interface-ML	013-2m	6053.48	3427.84	776.087	668.429	1.16082
2024	water	fjord	K2-5m	0	25766.5	0	5024.47	0.000198986
2024	water	fjord	K2-30m	0	29373.6	0	5727.85	0.000174555
2024	water	fjord	K2-160m	210.965	17260.2	27.0467	3365.73	0.00833055
2024	water	fjord	K2-300m	290.52	34134	37.2461	6656.12	0.00574514
2024	water	fjord	K3-5m	0	35604.2	0	6942.81	0.000144013
2024	water	fjord	K3-30m	58.1861	34493	7.45976	6726.13	0.00125756
2024	water	fjord	K3-160m	0	18557.9	0	3618.79	0.000276259
2024	water	fjord	K3-340m	34.3309	49118.1	4.4014	9578.02	0.000563878
2023	water	fjord	K3-2m	3526.06	78717.4	452.059	15349.9	0.0295136
2023	water	fjord	K2-2m	819.351	29687.2	105.045	5789.01	0.0183152
2023	water	fjord	K2-100m	1737.44	39610.8	222.749	7724.11	0.0289639
2024	sediment	fjord	K8-sed	148962	39610.8	19097.7	7724.11	2.47229
2024	sediment	fjord	K5-sed	1.35246e+06	157219	173392	30657.7	5.6556
2024	sediment	fjord	K6-sed	283394	76566.2	36332.6	14930.4	2.43337
2024	sediment	fjord	K7-sed	691719	398144	88681.9	77638.1	1.14224
2024	sediment	fjord	AWI2-sed	849164	342709	108867	66828.2	1.62905
2023	sediment	fjord	AWI2	3.10127e+06	1.7629e+07	397599	3.43765e+06	0.11566
2024	sediment	fjord	K4-CT-sed	579079	218857	74241	42677.1	1.73958
2024	sediment	fjord	K4-sed	1.14499e+06	653109	146793	127356	1.15262
2024	sediment	fjord	K2-sed	4324.66	180341	554.444	35166.5	0.0157942
2024	sediment	fjord	K3-sed	737942	630105	94608	122870	0.769984
2024	sediment	fjord	AWI1-sed	914909	419872	117296	81875	1.43262
2023	sediment	fjord	AWI1	1.41051e+06	7.93265e+06	180834	1.54687e+06	0.116904
2023	sediment	interface-ML	012	2.59206e+06	2.56053e+06	332315	499304	0.665558
2023	sediment	interface-ML	011a	1.94646e+06	4.45144e+06	249546	868032	0.287486
2023	sediment	interface-ML	011b	1.82344e+06	6.59614e+06	233774	1.28625e+06	0.18175
2023	sediment	interface-ML	013	2.94877e+06	4.56027e+07	378047	8.89254e+06	0.042513
2023	sediment	interface-ML	014	4.12598e+06	1.0734e+07	528972	2.09312e+06	0.25272
2023	sediment	interface-ML	022	4.13612e+06	4.45317e+06	530272	868369	0.610653
2023	sediment	interface-ML	021a	4.33231e+06	7.82994e+06	555425	1.52684e+06	0.363775
2023	sediment	interface-ML	021b	3.2941e+06	5.4725e+06	422320	1.06714e+06	0.395751
2023	water	stream-ML	F1-w	3285.28	6692.79	870.6	1305.09	0.667333
2023	water	stream-ML	F2-w	4296.91	4447.57	1138.68	867.275	1.31258
2023	water	stream-ML	F3-w	4161.98	3470.7	1102.92	676.787	1.62872
2023	sediment	stream-ML	F1	1.90585e+06	2.29584e+06	505050	447688	1.12813
2023	sediment	stream-ML	F2	1.77935e+06	4.32685e+06	471528	843736	0.558858
2023	sediment	stream-ML	F3	2.10472e+06	6.10184e+06	557750	1.18986e+06	0.468753
2023	water	glacier-ML	ML-G-w	3642.12	27413.5	965.162	5345.64	0.180705
2023	sediment	glacier-AB	AB-cryo	283953	3.42315e+06	75247.5	667514	0.112729
2023	sediment	glacier-AB	AB-G	310493	2.41005e+06	82280.8	469959	0.175082
2024	sediment	glacier-BS	BS-G	0	187047	0	36474.1	2.74159e-05
2021	sediment	glacier-ML	G-a	1.24538e+07	2.52629e+08	3.30026e+06	4.92626e+07	0.0669933
2021	sediment	glacier-ML	G-b	3.32465e+06	4.94391e+07	881033	9.64063e+06	0.0913876
2021	sediment	glacier-ML	G-c	927671	3.96833e+07	245833	7.73825e+06	0.0317687
2023	sediment	glacier-ML	ML-cryo	287956	5.22714e+06	76308.5	1.01929e+06	0.0748651
2023	sediment	glacier-ML	ML-G-a	4.22294e+06	2.2533e+07	1.11908e+06	4.39394e+06	0.254687
2023	sediment	glacier-ML	ML-G-b	121259	908164	32133.7	177092	0.181456
2024	sediment	glacier-ML	ML-G	0	9.17403e+06	0	1.78894e+06	5.58991e-07
2023	sediment	glacier-profile-AB	AB-anoxB-0cm	221733	4.8134e+06	58759.3	938613	0.0626033
2023	sediment	glacier-profile-AB	AB-anoxB-1cm	87518	6.76778e+06	23192.3	1.31972e+06	0.0175744
2023	sediment	glacier-profile-AB	AB-anoxB-2cm	90144	3.45465e+06	23888.2	673657	0.0354618
2023	sediment	glacier-profile-AB	AB-anoxB-3cm	257913	8.25753e+06	68347	1.61022e+06	0.0424464
2023	sediment	glacier-profile-AB	AB-anoxB-4cm	64567.1	2.79462e+06	17110.3	544951	0.0313996
2023	sediment	glacier-profile-AB	AB-anoxB-5cm	96424.9	4.26037e+06	25552.6	830772	0.0307588
2023	sediment	glacier-profile-AB	AB-anoxB-6cm	44747.9	1.72687e+06	11858.2	336740	0.0352176
2023	sediment	snout-AB	AB_X1	7619.09	122763	2019.06	23938.8	0.0843807
2023	sediment	snout-AB	AB_X2	42802.3	236627	11342.6	46142.2	0.245835
2023	sediment	snout-AB	AB_X3	24614.9	265975	6522.95	51865.1	0.125785
2023	sediment	snout-AB	AB_X4	79294.8	321496	21013.1	62691.7	0.335192
2023	sediment	snout-AB	AB_X5	8814.71	112827	2335.9	22001.2	0.106212
2023	sediment	snout-AB	AB_X6	4130.12	102074	1094.48	19904.5	0.055034
2023	sediment	snout-AB	AB_X7	3357.25	171313	889.672	33406	0.0266612
2023	sediment	snout-AB	AB_X8	19523.6	116952	5173.75	22805.7	0.226896
2023	sediment	snout-AB	AB_X9	11294.3	80538.8	2993	15705.1	0.190627
2023	sediment	snout-AB	AB_X10	13232.4	94125.8	3506.59	18354.5	0.191092
2023	sediment	snout-AB	AB_X11	17951	146267	4757.02	28522	0.166813
2023	sediment	snout-AB	AB_X12	8413.15	246290	2229.48	48026.5	0.0464418
2021	sediment	snout-ML	X-a	7.48822e+06	1.42552e+08	1.98438e+06	2.77977e+07	0.0713865
2021	sediment	snout-ML	X-b	1.1224e+07	3.08942e+08	2.97436e+06	6.02436e+07	0.0493722
2021	sediment	snout-ML	X-c	2.01493e+07	3.69599e+08	5.33956e+06	7.20718e+07	0.0740867
2023	sediment	snout-ML	ML_X1	2043.22	11111.7	541.453	2166.78	0.250234
2023	sediment	snout-ML	ML_X2	2589.97	10956.9	686.341	2136.6	0.321548
2023	sediment	snout-ML	ML_X3	6810.74	23288.1	1804.85	4541.18	0.397572
2023	sediment	snout-ML	ML_X4	3565.53	5655.52	944.865	1102.83	0.856897
2023	sediment	snout-ML	ML_X5	8550.37	32897.2	2265.85	6414.96	0.353314
2023	sediment	snout-ML	ML_X6	3484.78	19222.1	923.466	3748.32	0.246569
2023	sediment	snout-ML	ML_X7	6578.77	29054.8	1743.38	5665.69	0.307829
2023	sediment	snout-ML	ML_X8	9385.71	3427.38	2487.21	668.339	3.71742
2023	sediment	snout-ML	ML_X9	8465.73	51573.3	2243.42	10056.8	0.223152
2023	sediment	snout-ML	ML_X10	20258.4	120625	5368.47	23521.9	0.228266
2023	sediment	snout-ML	ML_X11	21436.8	247098	5680.74	48184	0.117915
2023	sediment	snout-ML	ML_X12	28246.1	128342	7485.22	25026.7	0.299118
2024	sediment	snout-ML	ML-X0	0	88812.5	0	17318.4	5.77386e-05
2024	sediment	snout-ML	ML-X1	0	123325	0	24048.3	4.15813e-05
2024	sediment	snout-ML	ML-X2	0	118022	0	23014.2	4.34495e-05
2024	sediment	snout-ML	ML-X3	0	172721	0	33680.5	2.96899e-05
2024	sediment	snout-ML	ML-X4	0	245027	0	47780.2	2.09287e-05
2024	sediment	snout-ML	ML-X5	0	157679	0	30747.3	3.25221e-05
2024	sediment	snout-ML	ML-X6	0	102898	0	20065.1	4.98352e-05
2024	sediment	snout-ML	ML-X7	0	141221	0	27538	3.63121e-05
2024	sediment	snout-ML	ML-X8	0	149926	0	29235.5	3.42038e-05
2024	sediment	snout-ML	ML-X9	0	181944	0	35479.1	2.81848e-05
2024	sediment	snout-ML	ML-X10	0	301154	0	58725	1.70282e-05
2024	sediment	snout-ML	ML-X11	0	482346	0	94057.4	1.06317e-05
2024	sediment	snout-ML	ML-X12	0	252734	0	49283.1	2.02905e-05
2023	sediment	snout-VB	VB_X1	261.539	80375.6	69.308	15673.2	0.00448557
2023	sediment	snout-VB	VB_X2	13.5158	8174.98	3.58169	1594.12	0.00287231
2023	sediment	snout-VB	VB_X3	14.5858	3547.5	3.86524	691.762	0.00702296
2023	sediment	snout-VB	VB_X4	2.20682	6705.76	0.584808	1307.62	0.00121105
2023	sediment	snout-VB	VB_X5	20.1554	44939.4	5.34118	8763.18	0.000723533
2023	sediment	snout-VB	VB_X6	110.263	1684.24	29.2196	328.426	0.091734
2023	sediment	snout-VB	VB_X7	31.6946	9239.91	8.39908	1801.78	0.00521365
2023	sediment	snout-VB	VB_X8	466.917	21470.4	123.733	4186.73	0.0297854
2023	sediment	snout-VB	VB_X9	143.526	28645.5	38.0345	5585.87	0.00698682
2023	sediment	snout-VB	VB_X10	832.437	6261.09	220.596	1220.91	0.181352
2023	sediment	snout-VB	VB_X11	43.625	926.428	11.5606	180.653	0.0691461
2023	sediment	snout-VB	VB_X12	27.5351	21489.3	7.2968	4190.41	0.00197948
2023	sediment	snout-profile-AB	AB_X5A_0cm	68.474	107954	18.1456	21051	0.000909444
2023	sediment	snout-profile-AB	AB_X5A_1cm	81.9827	142969	21.7254	27878.9	0.000815118
2023	sediment	snout-profile-AB	AB_X5A_2cm	57.4319	69333.6	15.2195	13520	0.00119957
2023	sediment	snout-profile-AB	AB_X5A_3cm	87.2581	155408	23.1234	30304.6	0.000796006
2023	sediment	snout-profile-AB	AB_X5A_4cm	72.9618	115870	19.3349	22594.6	0.000899948
2023	sediment	snout-profile-AB	AB_X5A_5cm	43.1675	65696.8	11.4394	12810.9	0.000970926
2023	sediment	snout-profile-AB	AB_X5A_6cm	123.99	203919	32.8573	39764.2	0.000851431
2023	sediment	snout-profile-AB	AB_X5A_7cm	147.809	92229.7	39.1694	17984.8	0.0022334
2023	sediment	snout-profile-AB	AB_X5A_8cm	15.391	84265.7	4.07863	16431.8	0.000309054
2023	sediment	snout-profile-AB	AB_X5A_9cm	52.6982	65726.1	13.965	12816.6	0.00116754
2023	sediment	snout-profile-AB	AB_X5B_0cm	138.523	140829	36.7085	27461.6	0.00137309
2023	sediment	snout-profile-AB	AB_X5B_1cm	31.2506	95677.1	8.28142	18657	0.000497449
2023	sediment	snout-profile-AB	AB_X5B_2cm	0	0	0	0	1
2023	sediment	snout-profile-AB	AB_X5B_3cm	28.5382	75190.5	7.56262	14662.1	0.000583956
2023	sediment	snout-profile-AB	AB_X5B_4cm	21.0274	115507	5.57227	22523.8	0.000291779
2023	sediment	snout-profile-AB	AB_X5B_5cm	59.6297	108148	15.8019	21088.9	0.00079668
2023	sediment	snout-profile-AB	AB_X5B_6cm	26.4903	64701.5	7.01993	12616.8	0.000635605
2023	sediment	snout-profile-AB	AB_X5B_7cm	35.9333	102461	9.52231	19979.8	0.00052662
2023	sediment	snout-profile-AB	AB_X5B_8cm	158.432	196280	41.9844	38274.6	0.00112302
2023	sediment	snout-profile-AB	AB_X5B_9cm	19.6618	59167.6	5.21037	11537.7	0.000538222
2023	sediment	snout-profile-AB	AB_X5B_10cm	61.9106	63480.4	16.4063	12378.7	0.00140604
2023	sediment	snout-profile-AB	AB_X5B_11cm	66.744	64091.7	17.6872	12497.9	0.00149511
2023	sediment	snout-profile-AB	AB_X5C_0cm	507.283	440355	134.43	85869.2	0.00157715
2023	sediment	snout-profile-AB	AB_X5C_1cm	149.392	355507	39.589	69323.9	0.000585489
2023	sediment	snout-profile-AB	AB_X5C_2cm	74.0427	0	19.6213	0	20.6213
2023	sediment	snout-profile-AB	AB_X5C_3cm	10.1888	70609.7	2.70003	13768.9	0.000268704
2023	sediment	snout-profile-AB	AB_X5C_4cm	7.51926	54528.6	1.9926	10633.1	0.000281416
2023	sediment	snout-profile-AB	AB_X5C_5cm	14.5236	67436.6	3.84874	13150.1	0.000368694
2023	sediment	snout-profile-AB	AB_X5C_6cm	52.164	122402	13.8235	23868.4	0.000621025
2023	sediment	snout-profile-ML	ML_X5A_0cm	91.123	6119.69	24.1476	1193.34	0.0210556
2023	sediment	snout-profile-ML	ML_X5A_1cm	1.02984	3485.36	0.272906	679.646	0.00187015
2023	sediment	snout-profile-ML	ML_X5A_2cm	46.7192	1080.16	12.3806	210.632	0.0632257
2023	sediment	snout-profile-ML	ML_X5A_3cm	15.0886	1053.46	3.99849	205.425	0.0242146
2023	sediment	snout-profile-ML	ML_X5A_4cm	31.154	1165.95	8.25582	227.36	0.0405317
2023	sediment	snout-profile-ML	ML_X5A_5cm	80.2942	6694.12	21.278	1305.35	0.0170536
2023	sediment	snout-profile-ML	ML_X5A_6cm	28.8695	927.151	7.65041	180.794	0.0475835
2023	sediment	snout-profile-ML	ML_X5A_7cm	64.2029	79.9282	17.0138	15.586	1.08608
2023	sediment	snout-profile-ML	ML_X5A_8cm	84.2883	11833.8	22.3364	2307.59	0.0101085
2023	sediment	snout-profile-ML	ML_X5B_0cm	14.2521	1601.58	3.77681	312.309	0.0152464
2023	sediment	snout-profile-ML	ML_X5B_1cm	67.2609	23549.4	17.8241	4592.14	0.00409832
2023	sediment	snout-profile-ML	ML_X5B_2cm	1.85036	2525.32	0.490345	492.438	0.00302033
2023	sediment	snout-profile-ML	ML_X5B_3cm	5.12388	0	1.35783	0	2.35783
2023	sediment	snout-profile-ML	ML_X5B_4cm	1.55048	18080.5	0.410878	3525.7	0.000400057
2023	sediment	snout-profile-ML	ML_X5B_5cm	6.82398	19682.7	1.80835	3838.12	0.00073151
2023	sediment	snout-profile-ML	ML_X5B_6cm	6.1619	44120.6	1.6329	8603.51	0.000305991
2023	sediment	snout-profile-ML	ML_X5B_7cm	40.0089	80196.1	10.6024	15638.2	0.000741875
2023	sediment	snout-profile-ML	ML_X5B_8cm	47.4909	109183	12.5851	21290.7	0.000638046
2023	sediment	snout-profile-ML	ML_X5B_9cm	177.91	36225.7	47.1462	7064.01	0.00681474
2023	sediment	snout-profile-ML	ML_X5B_10cm	5.07573	19318.1	1.34507	3767.02	0.000622361
2023	sediment	snout-profile-ML	ML_X5C_0cm	88.4286	76400.5	23.4336	14898.1	0.00163994
2023	sediment	snout-profile-ML	ML_X5C_1cm	24.0468	44605.9	6.37241	8698.16	0.000847486
2023	sediment	snout-profile-ML	ML_X5C_2cm	150.489	282882	39.8795	55162	0.000741069
2023	sediment	snout-profile-ML	ML_X5C_3cm	51.5698	283894	13.666	55359.3	0.000264919
2023	sediment	snout-profile-ML	ML_X5C_4cm	16.7318	33854.2	4.43393	6601.57	0.000823002
2023	sediment	snout-profile-ML	ML_X5C_5cm	6.4022	0	1.69658	0	2.69658
2023	sediment	snout-profile-ML	ML_X5C_6cm	3.64444	3398.34	0.965778	662.677	0.00296195
2023	sediment	snout-profile-ML	ML_X5C_7cm	2.21336	140.251	0.58654	27.349	0.0559646
2023	sediment	snout-profile-ML	ML_X5C_8cm	3.67498	6176.28	0.97387	1204.37	0.00163756
2023	sediment	snout-profile-ML	ML_X5C_9cm	26.5037	26166.9	7.02347	5102.54	0.00157214
2023	sediment	snout-profile-ML	ML_X5C_10cm	20.3965	34657.3	5.40508	6758.18	0.000947612
2023	sediment	snout-profile-ML	ML_A0_0cm	9.83342	1739.55	2.60586	339.212	0.0105988
2023	sediment	snout-profile-ML	ML_A0_10cm	2.83939	289.275	0.752439	56.4086	0.0305257
2023	sediment	snout-profile-ML	ML_A0_20cm	2.78221	0	0.737285	0	1.73728
2023	sediment	snout-profile-ML	ML_A0_30cm	21.4825	33581.3	5.69286	6548.35	0.00102191
2023	sediment	snout-profile-ML	ML_A0_40cm	9.28498	11211.4	2.46052	2186.22	0.00158216
2023	sediment	snout-profile-ML	ML_A0_50cm	1.32168	7062.35	0.350245	1377.16	0.000979746
2023	sediment	snout-profile-ML	ML_A0_60cm	28.7675	28613.2	7.62338	5579.56	0.00154525
2023	sediment	snout-profile-ML	ML_A0_70cm	9.69618	11806	2.56949	2302.17	0.00154981
2023	sediment	snout-profile-ML	ML_A0_80cm	2.09695	4191.62	0.555692	817.366	0.00190097
2023	sediment	snout-profile-ML	ML_A0_90cm	3.42525	0	0.90769	0	1.90769
2023	sediment	snout-profile-ML	ML_A0_100cm	3.37236	10288.5	0.893676	2006.26	0.000943414
2023	sediment	snout-profile-ML	ML_A0_110cm	1.90284	4536.26	0.504252	884.571	0.00169862
2023	sediment	snout-profile-ML	ML_A0_120cm	3.58929	13627.4	0.951163	2657.34	0.000733977
2021	sediment	terminal-moraine	B11	2.71691e+06	1.57474e+08	719981	3.07074e+07	0.0234465
2021	sediment	terminal-moraine	B12	2.73036e+07	1.89988e+09	7.23544e+06	3.70476e+08	0.0195301
2021	sediment	terminal-moraine	B13	7.87599e+07	3.23095e+09	2.08714e+07	6.30036e+08	0.0331273
2021	sediment	terminal-moraine	B14	2.16509e+06	2.05527e+08	573750	4.00777e+07	0.014316
2021	sediment	tundra	B15	2.01904e+06	1.3741e+08	535046	2.67949e+07	0.0199683
2021	sediment	tundra	B16	1.37841e+08	2.60573e+09	3.65278e+07	5.08118e+08	0.0718884
2021	sediment	tundra	B17	7.3114e+07	3.01917e+09	1.93752e+07	5.88738e+08	0.0329097
2021	sediment	tundra	B18	9.10619e+07	3.46976e+09	2.41314e+07	6.76604e+08	0.0356655
2021	sediment	tundra	B19	8.12847e+07	3.40179e+09	2.15404e+07	6.63349e+08	0.0324723
2021	sediment	tundra	B20	3.14189e+07	2.3975e+09	8.326e+06	4.67513e+08	0.0178091
2021	sediment	tundra	C0	2.44453e+07	2.46523e+09	6.47799e+06	4.8072e+08	0.0134756
2021	sediment	young	A0	446711	4.33613e+07	118378	8.45546e+06	0.0140003
2021	sediment	young	A1	268654	5.82002e+06	71193.2	1.1349e+06	0.0627314
2021	sediment	young	A2	510479	5.15104e+07	135277	1.00445e+07	0.0134678
2021	sediment	young	A3	3.29743e+06	4.50604e+08	873820	8.78677e+07	0.00994473
2021	sediment	young	A4	2.82942e+07	3.53649e+09	7.49798e+06	6.89615e+08	0.0108727
2021	sediment	young	A5	3.25394e+06	3.30826e+08	862294	6.45111e+07	0.0133666
2021	sediment	young	A6	3.87248e+07	3.49479e+09	1.02621e+07	6.81484e+08	0.0150584
2021	sediment	young	A7	9.54509e+07	4.30792e+09	2.52945e+07	8.40044e+08	0.0301109
2021	sediment	young	A8	1.16618e+07	5.31937e+08	3.09039e+06	1.03728e+08	0.0297933
2021	sediment	young	A9	7.82831e+07	3.74513e+09	2.0745e+07	7.303e+08	0.0284062
2021	sediment	young	A10	1.53568e+08	3.7948e+09	4.06956e+07	7.39985e+08	0.0549951
2021	sediment	young	A11	1.06817e+08	3.00873e+09	2.83064e+07	5.86702e+08	0.0482467
2021	sediment	young	A12	8.03637e+07	3.57711e+09	2.12964e+07	6.97536e+08	0.0305308
2021	sediment	inner-moraine	A13	2.0258e+06	3.44966e+08	536838	6.72683e+07	0.00798056
2021	sediment	inner-moraine	A14	3.22973e+06	2.31046e+08	855879	4.5054e+07	0.0189968
2021	sediment	inner-moraine	A15	4.48999e+06	2.57763e+08	1.18985e+06	5.02639e+07	0.023672
2021	sediment	inner-moraine	B0	1.13672e+06	5.05422e+07	301230	9.85574e+06	0.030564
2021	sediment	inner-moraine	B1	2.18615e+08	5.69124e+09	5.79329e+07	1.10979e+09	0.0522016
2021	sediment	inner-moraine	B2	2.95345e+08	6.68122e+09	7.82663e+07	1.30284e+09	0.0600737
2021	sediment	intermediate	B3	5.93459e+06	1.83494e+09	1.57267e+06	3.57813e+08	0.00439523
2021	sediment	intermediate	B4	4.72292e+07	2.79407e+09	1.25157e+07	5.44843e+08	0.0229713
2021	sediment	intermediate	B5	4.76999e+07	2.33366e+09	1.26405e+07	4.55063e+08	0.0277774
2021	sediment	intermediate	B6	3.7092e+06	1.44586e+08	982937	2.81942e+07	0.0348631
2021	sediment	intermediate	B7	569100	3.6683e+07	150812	7.15318e+06	0.0210833
2021	sediment	intermediate	B8	6.8066e+06	7.74823e+08	1.80375e+06	1.5109e+08	0.0119382
2021	sediment	intermediate	B9	7.22812e+06	7.64198e+08	1.91545e+06	1.49019e+08	0.0128538
2021	sediment	intermediate	B10	1.38065e+06	1.83237e+08	365871	3.57313e+07	0.0102396

## Sheet: Fig S2
type	site	substrate	treatment	incubation	time_h	oxygen_conc
water	K2-2m	no	K2-2m-ct	K2-2m-ct	0	340
water	K2-2m	no	K2-2m-ct	K2-2m-ct	1.33	340.5
water	K2-2m	no	K2-2m-ct	K2-2m-ct	2.5	346.9
water	K2-2m	no	K2-2m-ct	K2-2m-ct	11	330.8
water	K2-2m	no	K2-2m-ct	K2-2m-ct	18	317.9
water	K2-2m	no	K2-2m-ct	K2-2m-ct	20.5	340.3
water	K2-2m	no	K2-2m-ct	K2-2m-ct	74.5	336.5
water	K2-2m	no	K2-2m-ct	K2-2m-ct	89.5	332.5
water	K2-2m	no	K2-2m-ct	K2-2m-ct	96.5	338.5
water	K2-2m	no	K2-2m-ct	K2-2m-ct	135.5	325.5
water	K2-2m	AA	K2-2m-aa	K2-2m-aa	0	364.7
water	K2-2m	AA	K2-2m-aa	K2-2m-aa	1.33	332
water	K2-2m	AA	K2-2m-aa	K2-2m-aa	2.5	339.6
water	K2-2m	AA	K2-2m-aa	K2-2m-aa	11	324.1
water	K2-2m	AA	K2-2m-aa	K2-2m-aa	18	309.6
water	K2-2m	AA	K2-2m-aa	K2-2m-aa	20.5	321.1
water	K2-2m	AA	K2-2m-aa	K2-2m-aa	74.5	335.5
water	K2-2m	AA	K2-2m-aa	K2-2m-aa	89.5	331.7
water	K2-2m	AA	K2-2m-aa	K2-2m-aa	96.5	335.4
water	K2-2m	AA	K2-2m-aa	K2-2m-aa	135.5	324.5
water	K2-2m	no	K2-2m-ct	K2-2m-ct	0	332
water	K2-2m	no	K2-2m-ct	K2-2m-ct	1.33	314.7
water	K2-2m	no	K2-2m-ct	K2-2m-ct	2.5	326.2
water	K2-2m	no	K2-2m-ct	K2-2m-ct	11	317.3
water	K2-2m	no	K2-2m-ct	K2-2m-ct	18	310.5
water	K2-2m	no	K2-2m-ct	K2-2m-ct	20.5	321
water	K2-2m	no	K2-2m-ct	K2-2m-ct	74.5	313.4
water	K2-2m	no	K2-2m-ct	K2-2m-ct	89.5	308
water	K2-2m	no	K2-2m-ct	K2-2m-ct	96.5	305.8
water	K2-2m	no	K2-2m-ct	K2-2m-ct	135.5	316.7
water	K2-2m	cell	K2-2m-cell	K2-2m-cell	0	320
water	K2-2m	cell	K2-2m-cell	K2-2m-cell	1.33	318.8
water	K2-2m	cell	K2-2m-cell	K2-2m-cell	2.5	327
water	K2-2m	cell	K2-2m-cell	K2-2m-cell	11	326
water	K2-2m	cell	K2-2m-cell	K2-2m-cell	18	314.6
water	K2-2m	cell	K2-2m-cell	K2-2m-cell	20.5	319.8
water	K2-2m	cell	K2-2m-cell	K2-2m-cell	74.5	317.1
water	K2-2m	cell	K2-2m-cell	K2-2m-cell	89.5	319.7
water	K2-2m	cell	K2-2m-cell	K2-2m-cell	96.5	313.9
water	K2-2m	cell	K2-2m-cell	K2-2m-cell	135.5	313.9
water	K3-2m	no	K3-2m-ct	K3-2m-ct	0	299.4
water	K3-2m	no	K3-2m-ct	K3-2m-ct	1.33	302.4
water	K3-2m	no	K3-2m-ct	K3-2m-ct	2.5	310.9
water	K3-2m	no	K3-2m-ct	K3-2m-ct	11	328.1
water	K3-2m	no	K3-2m-ct	K3-2m-ct	18	321
water	K3-2m	no	K3-2m-ct	K3-2m-ct	20.5	333.8
water	K3-2m	cell	K3-2m-cell	K3-2m-cell	0	309.2
water	K3-2m	cell	K3-2m-cell	K3-2m-cell	1.33	311.2
water	K3-2m	cell	K3-2m-cell	K3-2m-cell	2.5	318.9
water	K3-2m	cell	K3-2m-cell	K3-2m-cell	11	338
water	K3-2m	cell	K3-2m-cell	K3-2m-cell	18	333
water	K3-2m	cell	K3-2m-cell	K3-2m-cell	20.5	344.4
water	K4-2m	no	K4-2m-ct	K4-2m-ct	0	350
water	K4-2m	no	K4-2m-ct	K4-2m-ct	1.33	344.6
water	K4-2m	no	K4-2m-ct	K4-2m-ct	2.5	358
water	K4-2m	no	K4-2m-ct	K4-2m-ct	11	337.8
water	K4-2m	no	K4-2m-ct	K4-2m-ct	18	329.4
water	K4-2m	no	K4-2m-ct	K4-2m-ct	20.5	346.7
water	K4-2m	no	K4-2m-ct	K4-2m-ct	74.5	321.9
water	K4-2m	no	K4-2m-ct	K4-2m-ct	89.5	333.9
water	K4-2m	no	K4-2m-ct	K4-2m-ct	96.5	347.5
water	K4-2m	no	K4-2m-ct	K4-2m-ct	135.5	320
water	K4-2m	no	K4-2m-ct	K4-2m-ct	138.5	292.3
water	K4-2m	AA	K4-2m-aa	K4-2m-aa	0	340
water	K4-2m	AA	K4-2m-aa	K4-2m-aa	1.33	341.4
water	K4-2m	AA	K4-2m-aa	K4-2m-aa	2.5	346.5
water	K4-2m	AA	K4-2m-aa	K4-2m-aa	11	335.5
water	K4-2m	AA	K4-2m-aa	K4-2m-aa	18	321.7
water	K4-2m	AA	K4-2m-aa	K4-2m-aa	20.5	331.8
water	K4-2m	AA	K4-2m-aa	K4-2m-aa	74.5	313.6
water	K4-2m	AA	K4-2m-aa	K4-2m-aa	89.5	308.2
water	K4-2m	AA	K4-2m-aa	K4-2m-aa	96.5	311.2
water	K4-2m	AA	K4-2m-aa	K4-2m-aa	135.5	300
water	K4-2m	AA	K4-2m-aa	K4-2m-aa	138.5	298.6
water	013-2m	no	013-2m-ct	013-2m-ct	0	330
water	013-2m	no	013-2m-ct	013-2m-ct	3.5	328.3
water	013-2m	no	013-2m-ct	013-2m-ct	38.5	293.7
water	013-2m	no	013-2m-ct	013-2m-ct	50.5	298.1
water	013-2m	no	013-2m-ct	013-2m-ct	66	301.2
water	013-2m	no	013-2m-ct	013-2m-ct	73	298
water	013-2m	no	013-2m-ct	013-2m-ct	119	292.6
water	013-2m	cell	013-2m-cell	013-2m-cell	0	340
water	013-2m	cell	013-2m-cell	013-2m-cell	3.5	338.5
water	013-2m	cell	013-2m-cell	013-2m-cell	38.5	298.5
water	013-2m	cell	013-2m-cell	013-2m-cell	50.5	299.8
water	013-2m	cell	013-2m-cell	013-2m-cell	66	310
water	013-2m	cell	013-2m-cell	013-2m-cell	73	308.7
water	013-2m	cell	013-2m-cell	013-2m-cell	119	312.1
sediment	X5	no	X5-ct	X5-ct	0	303.3
sediment	X5	no	X5-ct	X5-ct	11.5	190.4
sediment	X5	no	X5-ct	X5-ct	15.5	191.5
sediment	X5	no	X5-ct	X5-ct	22.5	246.4
sediment	X5	no	X5-ct	X5-ct	73.5	243.1
sediment	X5	AA	X5-pf	X5-pf	0	304.3
sediment	X5	AA	X5-pf	X5-pf	11.5	137.2
sediment	X5	AA	X5-pf	X5-pf	15.5	129.7
sediment	X5	AA	X5-pf	X5-pf	22.5	121.3
sediment	X5	AA	X5-pf	X5-pf	73.5	155.4
sediment	X5	AA	X5-rs	X5-rs	0	359.2
sediment	X5	AA	X5-rs	X5-rs	11.5	159.9
sediment	X5	AA	X5-rs	X5-rs	15.5	168.4
sediment	X5	AA	X5-rs	X5-rs	22.5	209.7
sediment	X5	AA	X5-rs	X5-rs	73.5	199.6
sediment	011	no	011-ct	011-ct	0	287.5
sediment	011	no	011-ct	011-ct	11.5	97.8
sediment	011	no	011-ct	011-ct	15.5	67.8
sediment	011	no	011-ct	011-ct	22.5	48.6
sediment	011	no	011-ct	011-ct	73.5	16.5
sediment	011	AA	011-pf	011-pf	0	291.4
sediment	011	AA	011-pf	011-pf	11.5	122
sediment	011	AA	011-pf	011-pf	15.5	97.7
sediment	011	AA	011-pf	011-pf	22.5	64.3
sediment	011	AA	011-pf	011-pf	73.5	40.6
sediment	011	AA	011-rs	011-rs	0	300.3
sediment	011	AA	011-rs	011-rs	11.5	161.4
sediment	011	AA	011-rs	011-rs	15.5	134
sediment	011	AA	011-rs	011-rs	22.5	182.3
sediment	011	AA	011-rs	011-rs	73.5	164.4
sediment	F2	no	F2-ct	F2-ct	0	314.2
sediment	F2	no	F2-ct	F2-ct	11.5	181.4
sediment	F2	no	F2-ct	F2-ct	15.5	176.8
sediment	F2	no	F2-ct	F2-ct	22.5	170.5
sediment	F2	no	F2-ct	F2-ct	73.5	228.5
sediment	F2	AA	F2-pf	F2-pf	0	315.1
sediment	F2	AA	F2-pf	F2-pf	11.5	180
sediment	F2	AA	F2-pf	F2-pf	15.5	167.4
sediment	F2	AA	F2-pf	F2-pf	22.5	174.9
sediment	F2	AA	F2-pf	F2-pf	73.5	159.9
sediment	AWI1	no	AWI1-ct	AWI1-ct	0	3.6
sediment	AWI1	no	AWI1-ct	AWI1-ct	1.17	0.86
sediment	AWI1	no	AWI1-ct	AWI1-ct	9.67	3.6
sediment	AWI1	no	AWI1-ct	AWI1-ct	16.67	0.68
sediment	AWI1	no	AWI1-ct	AWI1-ct	19.17	1.9
sediment	AWI1	no	AWI1-ct	AWI1-ct	73.17	0.95
sediment	AWI1	no	AWI1-ct	AWI1-ct	88.17	0.49
sediment	AWI1	no	AWI1-ct	AWI1-ct	95.17	0.79
sediment	AWI1	no	AWI1-ct	AWI1-ct	146.17	0.74
sediment	AWI1	AA	AWI1-aa	AWI1-aa	0	3.3
sediment	AWI1	AA	AWI1-aa	AWI1-aa	1.17	1.1
sediment	AWI1	AA	AWI1-aa	AWI1-aa	9.67	2.9
sediment	AWI1	AA	AWI1-aa	AWI1-aa	16.67	0.67
sediment	AWI1	AA	AWI1-aa	AWI1-aa	19.17	1.1
sediment	AWI1	AA	AWI1-aa	AWI1-aa	73.17	0.64
sediment	AWI1	AA	AWI1-aa	AWI1-aa	88.17	0.41
sediment	AWI1	AA	AWI1-aa	AWI1-aa	95.17	0.47
sediment	AWI1	AA	AWI1-aa	AWI1-aa	146.17	0.85
sediment	AWI2	no	AWI2-ct	AWI2-ct	0	19.1
sediment	AWI2	no	AWI2-ct	AWI2-ct	1.17	4.7
sediment	AWI2	no	AWI2-ct	AWI2-ct	9.67	0.84
sediment	AWI2	no	AWI2-ct	AWI2-ct	16.67	0.73
sediment	AWI2	no	AWI2-ct	AWI2-ct	19.17	1
sediment	AWI2	no	AWI2-ct	AWI2-ct	73.17	0.95
sediment	AWI2	no	AWI2-ct	AWI2-ct	88.17	0.36
sediment	AWI2	no	AWI2-ct	AWI2-ct	95.17	0.44
sediment	AWI2	no	AWI2-ct	AWI2-ct	146.17	0.74
sediment	AWI2	AA	AWI2-aa	AWI2-aa	0	35.7
sediment	AWI2	AA	AWI2-aa	AWI2-aa	1.17	1.8
sediment	AWI2	AA	AWI2-aa	AWI2-aa	9.67	0.74
sediment	AWI2	AA	AWI2-aa	AWI2-aa	16.67	0.76
sediment	AWI2	AA	AWI2-aa	AWI2-aa	19.17	1.1
sediment	AWI2	AA	AWI2-aa	AWI2-aa	73.17	0.63
sediment	AWI2	AA	AWI2-aa	AWI2-aa	88.17	0.25
sediment	AWI2	AA	AWI2-aa	AWI2-aa	95.17	0.5
sediment	AWI2	AA	AWI2-aa	AWI2-aa	146.17	0.58

[truncated: 5 more sheets: Fig S3, Fig S4, Fig S5, Fig S6, Fig S7]
